# Supplementary material for: Multiple models for outbreak decision support in the face of uncertainty
Source: Proc Natl Acad Sci U S A. 2023 Apr 25;120(18):e2207537120. doi: 10.1073/pnas.2207537120 (PMC10160947; doi:10.1073/pnas.2207537120)
Supplement: Supplementary file 2 — Dataset S01 (XLSX) [file pnas.2207537120.sd01.xlsx]

## Sheet: cases and deaths
date	2020-01-22	2020-01-23	2020-01-24	2020-01-25	2020-01-26	2020-01-27	2020-01-28	2020-01-29	2020-01-30	2020-01-31	2020-02-01	2020-02-02	2020-02-03	2020-02-04	2020-02-05	2020-02-06	2020-02-07	2020-02-08	2020-02-09	2020-02-10	2020-02-11	2020-02-12	2020-02-13	2020-02-14	2020-02-15	2020-02-16	2020-02-17	2020-02-18	2020-02-19	2020-02-20	2020-02-21	2020-02-22	2020-02-23	2020-02-24	2020-02-25	2020-02-26	2020-02-27	2020-02-28	2020-02-29	2020-03-01	2020-03-02	2020-03-03	2020-03-04	2020-03-05	2020-03-06	2020-03-07	2020-03-08	2020-03-09	2020-03-10
cumulative confirmed cases	0	0	0	0	0	0	0	0	0	0	0	0	0	0	0	0	0	0	0	0	0	0	0	0	0	0	0	0	0	0	0	0	0	0	0	0	0	0	0	0	0	0	0	0	0	0	0	0	0
daily cconfirmed ases	0	0	0	0	0	0	0	0	0	0	0	0	0	0	0	0	0	0	0	0	0	0	0	0	0	0	0	0	0	0	0	0	0	0	0	0	0	0	0	0	0	0	0	0	0	0	0	0	0
cumulative deaths	0	0	0	0	0	0	0	0	0	0	0	0	0	0	0	0	0	0	0	0	0	0	0	0	0	0	0	0	0	0	0	0	0	0	0	0	0	0	0	0	0	0	0	0	0	0	0	0	0
daily deaths	0	0	0	0	0	0	0	0	0	0	0	0	0	0	0	0	0	0	0	0	0	0	0	0	0	0	0	0	0	0	0	0	0	0	0	0	0	0	0	0	0	0	0	0	0	0	0	0	0
[truncated: 66 more columns]

## Sheet: demographic
table with row headers in column A and column headers in rows 5 and 6. Leading dots indicate subparts.
Population by Age and Sex: 2019
(Numbers in thousands. Civilian noninstitutionalized population.1)
Age	Both sexes Percent	Male Percent	Female Percent
All ages	100	100	100
.Under 5 years	6.1	6.3	5.8
.5 to 9 years	6.2	6.5	6
.10 to 14 years	6.4	6.7	6.2
.15 to 19 years	6.4	6.6	6.2
.20 to 24 years	6.6	6.7	6.4
.25 to 29 years	7.2	7.4	6.9
.30 to 34 years	6.8	6.9	6.7
.35 to 39 years	6.6	6.7	6.5
.40 to 44 years	6	6.1	6
.45 to 49 years	6.3	6.3	6.3
.50 to 54 years	6.3	6.2	6.3
.55 to 59 years	6.5	6.3	6.7
.60 to 64 years	6.3	6.2	6.5
.65 to 69 years	5.4	5.2	5.5
.70 to 74 years	4.4	4.2	4.5
.75 to 79 years	2.9	2.7	3.1
.80 to 84 years	1.9	1.6	2.1
.85 years and over	1.8	1.4	2.2
.Under 15 years	18.7	19.5	18
.15 to 17 years	4	4.2	3.8
.18 to 20 years	3.7	3.7	3.6
.21 to 44 years	31.9	32.5	31.3
.45 to 64 years	25.4	25	25.8
.65 years and over	16.3	15	17.5
Footnotes:
1Plus armed forces living off post or with their families on post.
Note: Details may not sum to totals because of rounding.
The U.S. Census Bureau reviewed this data product for unauthorized disclosure of confidential information and approved the disclosure avoidance practices applied to this release. CBDRB-FY20-027.
SOURCE: U.S. Census Bureau, Current Population Survey, Annual Social and Economic Supplement, 2019.
Internet release date: April 2020

## Sheet: testing and mobility
date	2020-01-22	2020-01-23	2020-01-24	2020-01-25	2020-01-26	2020-01-27	2020-01-28	2020-01-29	2020-01-30	2020-01-31	2020-02-01	2020-02-02	2020-02-03	2020-02-04	2020-02-05	2020-02-06	2020-02-07	2020-02-08	2020-02-09	2020-02-10	2020-02-11	2020-02-12	2020-02-13	2020-02-14	2020-02-15	2020-02-16	2020-02-17	2020-02-18	2020-02-19	2020-02-20	2020-02-21	2020-02-22	2020-02-23	2020-02-24	2020-02-25	2020-02-26	2020-02-27	2020-02-28	2020-02-29	2020-03-01	2020-03-02	2020-03-03	2020-03-04	2020-03-05	2020-03-06	2020-03-07	2020-03-08	2020-03-09	2020-03-10
cumulative tests	0	0	0	0	0	0	0	0	0	0	0	0	0	0	0	0	0	0	0	0	0	0	0	0	0	0	0	0	0	0	0	0	0	0	0	0	0	0	0	0	0	0	0	0	0	0	0	0	1
daily tests	0	0	0	0	0	0	0	0	0	0	0	0	0	0	0	0	0	0	0	0	0	0	0	0	0	0	0	0	0	0	0	0	0	0	0	0	0	0	0	0	0	0	0	0	0	0	0	0	1
Google_mobility_retail_and_recreation_percent_change_from_baseline	NA	NA	NA	NA	NA	NA	NA	NA	NA	NA	NA	NA	NA	NA	NA	NA	NA	NA	NA	NA	NA	NA	NA	NA	11	15	19	-1	3	2	6	17	15	1	0	4	0	4	5	17	5	7	10	9	4	11	23	12	6
Google_mobility_grocery_and_pharmacy_percent_change_from_baseline	NA	NA	NA	NA	NA	NA	NA	NA	NA	NA	NA	NA	NA	NA	NA	NA	NA	NA	NA	NA	NA	NA	NA	NA	-1	-1	1	-4	0	-1	-5	13	7	-2	-1	1	-3	-2	7	8	2	2	2	3	1	9	14	7	4
Google_mobility_parks_percent_change_from_baseline	NA	NA	NA	NA	NA	NA	NA	NA	NA	NA	NA	NA	NA	NA	NA	NA	NA	NA	NA	NA	NA	NA	NA	NA	59	62	40	30	22	16	11	89	90	45	20	-4	0	5	23	39	20	15	45	31	27	76	119	81	64
Google_mobility_workplaces_percent_change_from_baseline	NA	NA	NA	NA	NA	NA	NA	NA	NA	NA	NA	NA	NA	NA	NA	NA	NA	NA	NA	NA	NA	NA	NA	NA	-2	1	-17	0	0	2	2	5	5	3	2	1	1	1	2	5	4	2	1	2	2	4	4	2	1
Google_mobility_residential_percent_change_from_baseline	NA	NA	NA	NA	NA	NA	NA	NA	NA	NA	NA	NA	NA	NA	NA	NA	NA	NA	NA	NA	NA	NA	NA	NA	-1	0	4	0	0	0	1	-2	-2	0	0	-1	1	1	-1	-1	-1	0	-1	-1	1	-1	-2	-1	0
[truncated: 66 more columns]

## Sheet: stay at home and state of emerg
date	2020-01-22	2020-01-23	2020-01-24	2020-01-25	2020-01-26	2020-01-27	2020-01-28	2020-01-29	2020-01-30	2020-01-31	2020-02-01	2020-02-02	2020-02-03	2020-02-04	2020-02-05	2020-02-06	2020-02-07	2020-02-08	2020-02-09	2020-02-10	2020-02-11	2020-02-12	2020-02-13	2020-02-14	2020-02-15	2020-02-16	2020-02-17	2020-02-18	2020-02-19	2020-02-20	2020-02-21	2020-02-22	2020-02-23	2020-02-24	2020-02-25	2020-02-26	2020-02-27	2020-02-28	2020-02-29	2020-03-01	2020-03-02	2020-03-03	2020-03-04	2020-03-05	2020-03-06	2020-03-07	2020-03-08	2020-03-09	2020-03-10
State_of_Emergency	0	0	0	0	0	0	0	0	0	0	0	0	0	0	0	0	0	0	0	0	0	0	0	0	0	0	0	0	0	0	0	0	0	0	0	0	0	0	0	0	0	0	0	0	0	0	0	0	0
Stay_at_home_order	0	0	0	0	0	0	0	0	0	0	0	0	0	0	0	0	0	0	0	0	0	0	0	0	0	0	0	0	0	0	0	0	0	0	0	0	0	0	0	0	0	0	0	0	0	0	0	0	0
[truncated: 66 more columns]
