# Supplementary material for: Multiple models for outbreak decision support in the face of uncertainty
Source: Proc Natl Acad Sci U S A. 2023 Apr 25;120(18):e2207537120. doi: 10.1073/pnas.2207537120 (PMC10160947; doi:10.1073/pnas.2207537120)
Supplement: Supplementary file 3 — Dataset S02 (XLSX) [file pnas.2207537120.sd02.xlsx]

## Sheet: Aggregate
team	round	quantile	intervention	id	objective	value
aggregate	2	0	closed	aggregate	cumu_infections	0
aggregate	2	1	closed	aggregate	cumu_infections	11.4441
aggregate	2	2	closed	aggregate	cumu_infections	31.789
aggregate	2	3	closed	aggregate	cumu_infections	52.134
aggregate	2	4	closed	aggregate	cumu_infections	72.479
aggregate	2	5	closed	aggregate	cumu_infections	92.824
aggregate	2	6	closed	aggregate	cumu_infections	134.908
aggregate	2	7	closed	aggregate	cumu_infections	188.667
aggregate	2	8	closed	aggregate	cumu_infections	251.313
aggregate	2	9	closed	aggregate	cumu_infections	311.287
aggregate	2	10	closed	aggregate	cumu_infections	356.541
aggregate	2	11	closed	aggregate	cumu_infections	402.549
aggregate	2	12	closed	aggregate	cumu_infections	464.33
aggregate	2	13	closed	aggregate	cumu_infections	537.745
aggregate	2	14	closed	aggregate	cumu_infections	645.609
aggregate	2	15	closed	aggregate	cumu_infections	784.602
aggregate	2	16	closed	aggregate	cumu_infections	903.827
aggregate	2	17	closed	aggregate	cumu_infections	1126.56
aggregate	2	18	closed	aggregate	cumu_infections	1354.37
aggregate	2	19	closed	aggregate	cumu_infections	1636.33
aggregate	2	20	closed	aggregate	cumu_infections	1838.6
aggregate	2	21	closed	aggregate	cumu_infections	1958.6
aggregate	2	22	closed	aggregate	cumu_infections	2061.38
aggregate	2	23	closed	aggregate	cumu_infections	2162.83
aggregate	2	24	closed	aggregate	cumu_infections	2262.29
aggregate	2	25	closed	aggregate	cumu_infections	2351.18
aggregate	2	26	closed	aggregate	cumu_infections	2442.13
aggregate	2	27	closed	aggregate	cumu_infections	2544.13
aggregate	2	28	closed	aggregate	cumu_infections	2662.73
aggregate	2	29	closed	aggregate	cumu_infections	2835.68
aggregate	2	30	closed	aggregate	cumu_infections	3034.53
aggregate	2	31	closed	aggregate	cumu_infections	3299.04
aggregate	2	32	closed	aggregate	cumu_infections	3569.28
aggregate	2	33	closed	aggregate	cumu_infections	3729.88
aggregate	2	34	closed	aggregate	cumu_infections	3828.37
aggregate	2	35	closed	aggregate	cumu_infections	3903.11
aggregate	2	36	closed	aggregate	cumu_infections	3970.22
aggregate	2	37	closed	aggregate	cumu_infections	4020.59
aggregate	2	38	closed	aggregate	cumu_infections	4059.65
aggregate	2	39	closed	aggregate	cumu_infections	4098.73
aggregate	2	40	closed	aggregate	cumu_infections	4138.33
aggregate	2	41	closed	aggregate	cumu_infections	4177.94
aggregate	2	42	closed	aggregate	cumu_infections	4228.39
aggregate	2	43	closed	aggregate	cumu_infections	4289.08
aggregate	2	44	closed	aggregate	cumu_infections	4496.57
aggregate	2	45	closed	aggregate	cumu_infections	4850.91
aggregate	2	46	closed	aggregate	cumu_infections	5512.9
aggregate	2	47	closed	aggregate	cumu_infections	6458.57
aggregate	2	48	closed	aggregate	cumu_infections	7254.91
aggregate	2	49	closed	aggregate	cumu_infections	7977.14
aggregate	2	50	closed	aggregate	cumu_infections	8526.59
aggregate	2	51	closed	aggregate	cumu_infections	9020.38
aggregate	2	52	closed	aggregate	cumu_infections	9705.99
aggregate	2	53	closed	aggregate	cumu_infections	10540.8
aggregate	2	54	closed	aggregate	cumu_infections	11330.7
aggregate	2	55	closed	aggregate	cumu_infections	11956.6
aggregate	2	56	closed	aggregate	cumu_infections	12585.4
aggregate	2	57	closed	aggregate	cumu_infections	13397.9
aggregate	2	58	closed	aggregate	cumu_infections	14098.7
aggregate	2	59	closed	aggregate	cumu_infections	14651.8
aggregate	2	60	closed	aggregate	cumu_infections	14980.8
aggregate	2	61	closed	aggregate	cumu_infections	15712.7
aggregate	2	62	closed	aggregate	cumu_infections	16521.9
aggregate	2	63	closed	aggregate	cumu_infections	17322.4
aggregate	2	64	closed	aggregate	cumu_infections	18332.2
aggregate	2	65	closed	aggregate	cumu_infections	19310.8
aggregate	2	66	closed	aggregate	cumu_infections	19723.1
aggregate	2	67	closed	aggregate	cumu_infections	20132.9
aggregate	2	68	closed	aggregate	cumu_infections	20632.5
aggregate	2	69	closed	aggregate	cumu_infections	21195.8
aggregate	2	70	closed	aggregate	cumu_infections	21980.4
aggregate	2	71	closed	aggregate	cumu_infections	23128.3
aggregate	2	72	closed	aggregate	cumu_infections	23796
aggregate	2	73	closed	aggregate	cumu_infections	24784.8
aggregate	2	74	closed	aggregate	cumu_infections	25909.6
aggregate	2	75	closed	aggregate	cumu_infections	26987.9
aggregate	2	76	closed	aggregate	cumu_infections	27800.3
aggregate	2	77	closed	aggregate	cumu_infections	28811.5
aggregate	2	78	closed	aggregate	cumu_infections	30028.8
aggregate	2	79	closed	aggregate	cumu_infections	31247.4
aggregate	2	80	closed	aggregate	cumu_infections	32570.6
aggregate	2	81	closed	aggregate	cumu_infections	34101.5
aggregate	2	82	closed	aggregate	cumu_infections	35500.2
aggregate	2	83	closed	aggregate	cumu_infections	37221.6
aggregate	2	84	closed	aggregate	cumu_infections	39068
aggregate	2	85	closed	aggregate	cumu_infections	41083
aggregate	2	86	closed	aggregate	cumu_infections	42791.7
aggregate	2	87	closed	aggregate	cumu_infections	44773.9
aggregate	2	88	closed	aggregate	cumu_infections	46927
aggregate	2	89	closed	aggregate	cumu_infections	49304.8
aggregate	2	90	closed	aggregate	cumu_infections	51505.5
aggregate	2	91	closed	aggregate	cumu_infections	55746.1
aggregate	2	92	closed	aggregate	cumu_infections	60754
aggregate	2	93	closed	aggregate	cumu_infections	65433.8
aggregate	2	94	closed	aggregate	cumu_infections	69492.1
aggregate	2	95	closed	aggregate	cumu_infections	73371.1
aggregate	2	96	closed	aggregate	cumu_infections	77722.6
aggregate	2	97	closed	aggregate	cumu_infections	82052
aggregate	2	98	closed	aggregate	cumu_infections	86863.3
aggregate	2	99	closed	aggregate	cumu_infections	92547.4
aggregate	2	100	closed	aggregate	cumu_infections	99832.3
aggregate	2	0	open	aggregate	cumu_infections	0
aggregate	2	1	open	aggregate	cumu_infections	37.5308
aggregate	2	2	open	aggregate	cumu_infections	97.5802
aggregate	2	3	open	aggregate	cumu_infections	465.117
aggregate	2	4	open	aggregate	cumu_infections	1381.06
aggregate	2	5	open	aggregate	cumu_infections	2302.72
aggregate	2	6	open	aggregate	cumu_infections	3310.59
aggregate	2	7	open	aggregate	cumu_infections	4630.75
aggregate	2	8	open	aggregate	cumu_infections	6379.55
aggregate	2	9	open	aggregate	cumu_infections	8206.06
aggregate	2	10	open	aggregate	cumu_infections	9954.04
aggregate	2	11	open	aggregate	cumu_infections	12128.7
aggregate	2	12	open	aggregate	cumu_infections	13875.6
aggregate	2	13	open	aggregate	cumu_infections	15737.9
aggregate	2	14	open	aggregate	cumu_infections	17188.7
aggregate	2	15	open	aggregate	cumu_infections	17922.4
aggregate	2	16	open	aggregate	cumu_infections	18704.9
aggregate	2	17	open	aggregate	cumu_infections	19145.7
aggregate	2	18	open	aggregate	cumu_infections	19414.5
aggregate	2	19	open	aggregate	cumu_infections	19665.6
aggregate	2	20	open	aggregate	cumu_infections	20099
aggregate	2	21	open	aggregate	cumu_infections	20534
aggregate	2	22	open	aggregate	cumu_infections	20876
aggregate	2	23	open	aggregate	cumu_infections	21448.4
aggregate	2	24	open	aggregate	cumu_infections	23031.4
aggregate	2	25	open	aggregate	cumu_infections	24824.4
aggregate	2	26	open	aggregate	cumu_infections	26399.2
aggregate	2	27	open	aggregate	cumu_infections	27474.5
aggregate	2	28	open	aggregate	cumu_infections	28657.3
aggregate	2	29	open	aggregate	cumu_infections	29732.9
aggregate	2	30	open	aggregate	cumu_infections	30818.1
aggregate	2	31	open	aggregate	cumu_infections	31830.2
aggregate	2	32	open	aggregate	cumu_infections	32780.4
aggregate	2	33	open	aggregate	cumu_infections	33989.8
aggregate	2	34	open	aggregate	cumu_infections	34943
aggregate	2	35	open	aggregate	cumu_infections	35619.6
aggregate	2	36	open	aggregate	cumu_infections	35962.9
aggregate	2	37	open	aggregate	cumu_infections	36186.8
aggregate	2	38	open	aggregate	cumu_infections	36508.5
aggregate	2	39	open	aggregate	cumu_infections	37242
aggregate	2	40	open	aggregate	cumu_infections	38079.5
aggregate	2	41	open	aggregate	cumu_infections	38869.3
aggregate	2	42	open	aggregate	cumu_infections	39781.1
aggregate	2	43	open	aggregate	cumu_infections	40944.5
aggregate	2	44	open	aggregate	cumu_infections	42098.7
aggregate	2	45	open	aggregate	cumu_infections	43106
aggregate	2	46	open	aggregate	cumu_infections	44117
aggregate	2	47	open	aggregate	cumu_infections	45019.4
aggregate	2	48	open	aggregate	cumu_infections	46096.3
aggregate	2	49	open	aggregate	cumu_infections	47107.6
aggregate	2	50	open	aggregate	cumu_infections	48099.5
aggregate	2	51	open	aggregate	cumu_infections	49128.7
aggregate	2	52	open	aggregate	cumu_infections	50171.6
aggregate	2	53	open	aggregate	cumu_infections	51328.9
aggregate	2	54	open	aggregate	cumu_infections	52528.3
aggregate	2	55	open	aggregate	cumu_infections	53854.1
aggregate	2	56	open	aggregate	cumu_infections	55090.1
aggregate	2	57	open	aggregate	cumu_infections	55997.2
aggregate	2	58	open	aggregate	cumu_infections	56939.3
aggregate	2	59	open	aggregate	cumu_infections	57751.5
aggregate	2	60	open	aggregate	cumu_infections	58335.6
aggregate	2	61	open	aggregate	cumu_infections	58943.1
aggregate	2	62	open	aggregate	cumu_infections	59415
aggregate	2	63	open	aggregate	cumu_infections	59998.9
aggregate	2	64	open	aggregate	cumu_infections	60527.1
aggregate	2	65	open	aggregate	cumu_infections	60954.9
aggregate	2	66	open	aggregate	cumu_infections	61856.7
aggregate	2	67	open	aggregate	cumu_infections	62927.1
aggregate	2	68	open	aggregate	cumu_infections	64245.2
aggregate	2	69	open	aggregate	cumu_infections	65885.3
aggregate	2	70	open	aggregate	cumu_infections	67446.1
aggregate	2	71	open	aggregate	cumu_infections	68954.3
aggregate	2	72	open	aggregate	cumu_infections	70471
aggregate	2	73	open	aggregate	cumu_infections	71967.2
aggregate	2	74	open	aggregate	cumu_infections	73415.8
aggregate	2	75	open	aggregate	cumu_infections	74832.9
aggregate	2	76	open	aggregate	cumu_infections	76439.6
aggregate	2	77	open	aggregate	cumu_infections	78114.8
aggregate	2	78	open	aggregate	cumu_infections	79689.5
aggregate	2	79	open	aggregate	cumu_infections	81311
aggregate	2	80	open	aggregate	cumu_infections	82921.9
aggregate	2	81	open	aggregate	cumu_infections	83112.2
aggregate	2	82	open	aggregate	cumu_infections	83168
aggregate	2	83	open	aggregate	cumu_infections	83241.4
aggregate	2	84	open	aggregate	cumu_infections	83350.2
aggregate	2	85	open	aggregate	cumu_infections	83417.8
aggregate	2	86	open	aggregate	cumu_infections	83651.8
aggregate	2	87	open	aggregate	cumu_infections	84943.2
aggregate	2	88	open	aggregate	cumu_infections	86496.4
aggregate	2	89	open	aggregate	cumu_infections	87653.5
aggregate	2	90	open	aggregate	cumu_infections	88544.2
aggregate	2	91	open	aggregate	cumu_infections	89520.8
aggregate	2	92	open	aggregate	cumu_infections	90880.6
aggregate	2	93	open	aggregate	cumu_infections	93337.3
aggregate	2	94	open	aggregate	cumu_infections	95423.5
aggregate	2	95	open	aggregate	cumu_infections	96635.1
aggregate	2	96	open	aggregate	cumu_infections	97479.6
aggregate	2	97	open	aggregate	cumu_infections	98237.4
aggregate	2	98	open	aggregate	cumu_infections	99066.4
aggregate	2	99	open	aggregate	cumu_infections	99660.2
aggregate	2	100	open	aggregate	cumu_infections	124440
aggregate	2	0	5percent	aggregate	cumu_infections	0
aggregate	2	1	5percent	aggregate	cumu_infections	16.8946
aggregate	2	2	5percent	aggregate	cumu_infections	43.926
aggregate	2	3	5percent	aggregate	cumu_infections	70.9574
aggregate	2	4	5percent	aggregate	cumu_infections	97.9887
aggregate	2	5	5percent	aggregate	cumu_infections	246.854
aggregate	2	6	5percent	aggregate	cumu_infections	410.546
aggregate	2	7	5percent	aggregate	cumu_infections	447.602
aggregate	2	8	5percent	aggregate	cumu_infections	484.658
aggregate	2	9	5percent	aggregate	cumu_infections	533.886
aggregate	2	10	5percent	aggregate	cumu_infections	592.188
aggregate	2	11	5percent	aggregate	cumu_infections	726.184
aggregate	2	12	5percent	aggregate	cumu_infections	987.36
aggregate	2	13	5percent	aggregate	cumu_infections	1268.7
aggregate	2	14	5percent	aggregate	cumu_infections	1493.62
aggregate	2	15	5percent	aggregate	cumu_infections	1744.92
aggregate	2	16	5percent	aggregate	cumu_infections	1987.59
aggregate	2	17	5percent	aggregate	cumu_infections	2230.56
aggregate	2	18	5percent	aggregate	cumu_infections	2570.52
aggregate	2	19	5percent	aggregate	cumu_infections	2933.4
aggregate	2	20	5percent	aggregate	cumu_infections	3240.59
aggregate	2	21	5percent	aggregate	cumu_infections	3580.97
aggregate	2	22	5percent	aggregate	cumu_infections	3916.13
aggregate	2	23	5percent	aggregate	cumu_infections	4269.07
aggregate	2	24	5percent	aggregate	cumu_infections	4521.57
aggregate	2	25	5percent	aggregate	cumu_infections	4905.28
aggregate	2	26	5percent	aggregate	cumu_infections	5336.99
aggregate	2	27	5percent	aggregate	cumu_infections	5853.81
aggregate	2	28	5percent	aggregate	cumu_infections	6548.9
aggregate	2	29	5percent	aggregate	cumu_infections	7157.89
aggregate	2	30	5percent	aggregate	cumu_infections	7335.8
aggregate	2	31	5percent	aggregate	cumu_infections	7475.48
aggregate	2	32	5percent	aggregate	cumu_infections	7563.31
aggregate	2	33	5percent	aggregate	cumu_infections	7644.99
aggregate	2	34	5percent	aggregate	cumu_infections	7742.33
aggregate	2	35	5percent	aggregate	cumu_infections	7831.72
aggregate	2	36	5percent	aggregate	cumu_infections	8048.63
aggregate	2	37	5percent	aggregate	cumu_infections	8537.51
aggregate	2	38	5percent	aggregate	cumu_infections	9220.2
aggregate	2	39	5percent	aggregate	cumu_infections	9609.3
aggregate	2	40	5percent	aggregate	cumu_infections	10206.8
aggregate	2	41	5percent	aggregate	cumu_infections	10872.7
aggregate	2	42	5percent	aggregate	cumu_infections	11384.1
aggregate	2	43	5percent	aggregate	cumu_infections	11863.9
aggregate	2	44	5percent	aggregate	cumu_infections	12342
aggregate	2	45	5percent	aggregate	cumu_infections	13094.1
aggregate	2	46	5percent	aggregate	cumu_infections	13803.6
aggregate	2	47	5percent	aggregate	cumu_infections	14486.1
aggregate	2	48	5percent	aggregate	cumu_infections	15029.5
aggregate	2	49	5percent	aggregate	cumu_infections	15833.4
aggregate	2	50	5percent	aggregate	cumu_infections	16510.5
aggregate	2	51	5percent	aggregate	cumu_infections	17100.2
aggregate	2	52	5percent	aggregate	cumu_infections	18020.8
aggregate	2	53	5percent	aggregate	cumu_infections	18909.7
aggregate	2	54	5percent	aggregate	cumu_infections	19506.2
aggregate	2	55	5percent	aggregate	cumu_infections	19931.7
aggregate	2	56	5percent	aggregate	cumu_infections	20301.8
aggregate	2	57	5percent	aggregate	cumu_infections	20835.2
aggregate	2	58	5percent	aggregate	cumu_infections	21403.1
aggregate	2	59	5percent	aggregate	cumu_infections	22076.3
aggregate	2	60	5percent	aggregate	cumu_infections	23068.2
aggregate	2	61	5percent	aggregate	cumu_infections	23980.5
aggregate	2	62	5percent	aggregate	cumu_infections	24599.4
aggregate	2	63	5percent	aggregate	cumu_infections	25544.2
aggregate	2	64	5percent	aggregate	cumu_infections	26751.6
aggregate	2	65	5percent	aggregate	cumu_infections	27660.6
aggregate	2	66	5percent	aggregate	cumu_infections	28610.7
aggregate	2	67	5percent	aggregate	cumu_infections	29503.3
aggregate	2	68	5percent	aggregate	cumu_infections	30399.2
aggregate	2	69	5percent	aggregate	cumu_infections	31241.7
aggregate	2	70	5percent	aggregate	cumu_infections	32064.7
aggregate	2	71	5percent	aggregate	cumu_infections	32996.6
aggregate	2	72	5percent	aggregate	cumu_infections	34241
aggregate	2	73	5percent	aggregate	cumu_infections	35488.6
aggregate	2	74	5percent	aggregate	cumu_infections	36994
aggregate	2	75	5percent	aggregate	cumu_infections	38317.2
aggregate	2	76	5percent	aggregate	cumu_infections	39849.2
aggregate	2	77	5percent	aggregate	cumu_infections	41617.5
aggregate	2	78	5percent	aggregate	cumu_infections	43242.5
aggregate	2	79	5percent	aggregate	cumu_infections	43795
aggregate	2	80	5percent	aggregate	cumu_infections	44921.5
aggregate	2	81	5percent	aggregate	cumu_infections	46748.5
aggregate	2	82	5percent	aggregate	cumu_infections	48938.1
aggregate	2	83	5percent	aggregate	cumu_infections	51199.2
aggregate	2	84	5percent	aggregate	cumu_infections	53230.5
aggregate	2	85	5percent	aggregate	cumu_infections	54868.7
aggregate	2	86	5percent	aggregate	cumu_infections	56265.8
aggregate	2	87	5percent	aggregate	cumu_infections	56766.3
aggregate	2	88	5percent	aggregate	cumu_infections	57019.4
aggregate	2	89	5percent	aggregate	cumu_infections	57279.6
aggregate	2	90	5percent	aggregate	cumu_infections	57881.4
aggregate	2	91	5percent	aggregate	cumu_infections	59785.7
aggregate	2	92	5percent	aggregate	cumu_infections	63163.5
aggregate	2	93	5percent	aggregate	cumu_infections	68172.6
aggregate	2	94	5percent	aggregate	cumu_infections	72810.4
aggregate	2	95	5percent	aggregate	cumu_infections	77022.1
aggregate	2	96	5percent	aggregate	cumu_infections	80598.5
aggregate	2	97	5percent	aggregate	cumu_infections	85250.9
aggregate	2	98	5percent	aggregate	cumu_infections	90126.4
aggregate	2	99	5percent	aggregate	cumu_infections	95263.5
aggregate	2	100	5percent	aggregate	cumu_infections	99996.8
aggregate	2	0	2weeks	aggregate	cumu_infections	0
aggregate	2	1	2weeks	aggregate	cumu_infections	29.0401
aggregate	2	2	2weeks	aggregate	cumu_infections	75.5043
aggregate	2	3	2weeks	aggregate	cumu_infections	290.585
aggregate	2	4	2weeks	aggregate	cumu_infections	657.069
aggregate	2	5	2weeks	aggregate	cumu_infections	870.56
aggregate	2	6	2weeks	aggregate	cumu_infections	1094.94
aggregate	2	7	2weeks	aggregate	cumu_infections	1314.5
aggregate	2	8	2weeks	aggregate	cumu_infections	1618.09
aggregate	2	9	2weeks	aggregate	cumu_infections	1880.03
aggregate	2	10	2weeks	aggregate	cumu_infections	2053.92
aggregate	2	11	2weeks	aggregate	cumu_infections	2175.74
aggregate	2	12	2weeks	aggregate	cumu_infections	2297.61
aggregate	2	13	2weeks	aggregate	cumu_infections	2436.13
aggregate	2	14	2weeks	aggregate	cumu_infections	2566.33
aggregate	2	15	2weeks	aggregate	cumu_infections	2727.43
aggregate	2	16	2weeks	aggregate	cumu_infections	2949.14
aggregate	2	17	2weeks	aggregate	cumu_infections	3251.23
aggregate	2	18	2weeks	aggregate	cumu_infections	3713.87
aggregate	2	19	2weeks	aggregate	cumu_infections	4225.62
aggregate	2	20	2weeks	aggregate	cumu_infections	4693.96
aggregate	2	21	2weeks	aggregate	cumu_infections	5297.87
aggregate	2	22	2weeks	aggregate	cumu_infections	6105.76
aggregate	2	23	2weeks	aggregate	cumu_infections	6974.04
aggregate	2	24	2weeks	aggregate	cumu_infections	7637.32
aggregate	2	25	2weeks	aggregate	cumu_infections	7896.45
aggregate	2	26	2weeks	aggregate	cumu_infections	8036.79
aggregate	2	27	2weeks	aggregate	cumu_infections	8141.66
aggregate	2	28	2weeks	aggregate	cumu_infections	8245.87
aggregate	2	29	2weeks	aggregate	cumu_infections	8372.67
aggregate	2	30	2weeks	aggregate	cumu_infections	8477.59
aggregate	2	31	2weeks	aggregate	cumu_infections	8649.22
aggregate	2	32	2weeks	aggregate	cumu_infections	9129.51
aggregate	2	33	2weeks	aggregate	cumu_infections	10042.7
aggregate	2	34	2weeks	aggregate	cumu_infections	10964.2
aggregate	2	35	2weeks	aggregate	cumu_infections	11756.5
aggregate	2	36	2weeks	aggregate	cumu_infections	12564.1
aggregate	2	37	2weeks	aggregate	cumu_infections	13412.4
aggregate	2	38	2weeks	aggregate	cumu_infections	14354.3
aggregate	2	39	2weeks	aggregate	cumu_infections	15243.6
aggregate	2	40	2weeks	aggregate	cumu_infections	16252
aggregate	2	41	2weeks	aggregate	cumu_infections	17474.9
aggregate	2	42	2weeks	aggregate	cumu_infections	18508.8
aggregate	2	43	2weeks	aggregate	cumu_infections	19661.9
aggregate	2	44	2weeks	aggregate	cumu_infections	20604
aggregate	2	45	2weeks	aggregate	cumu_infections	21276.5
aggregate	2	46	2weeks	aggregate	cumu_infections	22035
aggregate	2	47	2weeks	aggregate	cumu_infections	22916.3
aggregate	2	48	2weeks	aggregate	cumu_infections	23877.4
aggregate	2	49	2weeks	aggregate	cumu_infections	24961.3
aggregate	2	50	2weeks	aggregate	cumu_infections	26207.6
aggregate	2	51	2weeks	aggregate	cumu_infections	27113.2
aggregate	2	52	2weeks	aggregate	cumu_infections	28002.8
aggregate	2	53	2weeks	aggregate	cumu_infections	29179.1
aggregate	2	54	2weeks	aggregate	cumu_infections	30207.9
aggregate	2	55	2weeks	aggregate	cumu_infections	31198.4
aggregate	2	56	2weeks	aggregate	cumu_infections	31979.6
aggregate	2	57	2weeks	aggregate	cumu_infections	33147.3
aggregate	2	58	2weeks	aggregate	cumu_infections	34378.9
aggregate	2	59	2weeks	aggregate	cumu_infections	35551.7
aggregate	2	60	2weeks	aggregate	cumu_infections	36852
aggregate	2	61	2weeks	aggregate	cumu_infections	38065.9
aggregate	2	62	2weeks	aggregate	cumu_infections	39294.8
aggregate	2	63	2weeks	aggregate	cumu_infections	40600
aggregate	2	64	2weeks	aggregate	cumu_infections	42162.4
aggregate	2	65	2weeks	aggregate	cumu_infections	43527.1
aggregate	2	66	2weeks	aggregate	cumu_infections	45054.7
aggregate	2	67	2weeks	aggregate	cumu_infections	46561.5
aggregate	2	68	2weeks	aggregate	cumu_infections	48136.4
aggregate	2	69	2weeks	aggregate	cumu_infections	49821.1
aggregate	2	70	2weeks	aggregate	cumu_infections	51553.6
aggregate	2	71	2weeks	aggregate	cumu_infections	52867.9
aggregate	2	72	2weeks	aggregate	cumu_infections	53105.3
aggregate	2	73	2weeks	aggregate	cumu_infections	53302.2
aggregate	2	74	2weeks	aggregate	cumu_infections	53499.4
aggregate	2	75	2weeks	aggregate	cumu_infections	53744
aggregate	2	76	2weeks	aggregate	cumu_infections	54777
aggregate	2	77	2weeks	aggregate	cumu_infections	56057.5
aggregate	2	78	2weeks	aggregate	cumu_infections	56358.8
aggregate	2	79	2weeks	aggregate	cumu_infections	56543.9
aggregate	2	80	2weeks	aggregate	cumu_infections	56723.9
aggregate	2	81	2weeks	aggregate	cumu_infections	57298.7
aggregate	2	82	2weeks	aggregate	cumu_infections	58526
aggregate	2	83	2weeks	aggregate	cumu_infections	59470.1
aggregate	2	84	2weeks	aggregate	cumu_infections	60092.1
aggregate	2	85	2weeks	aggregate	cumu_infections	61435.3
aggregate	2	86	2weeks	aggregate	cumu_infections	63039.7
aggregate	2	87	2weeks	aggregate	cumu_infections	64859
aggregate	2	88	2weeks	aggregate	cumu_infections	66913.4
aggregate	2	89	2weeks	aggregate	cumu_infections	69015.8
aggregate	2	90	2weeks	aggregate	cumu_infections	70568.2
aggregate	2	91	2weeks	aggregate	cumu_infections	72462.1
aggregate	2	92	2weeks	aggregate	cumu_infections	74216.1
aggregate	2	93	2weeks	aggregate	cumu_infections	76150.5
aggregate	2	94	2weeks	aggregate	cumu_infections	78447.5
aggregate	2	95	2weeks	aggregate	cumu_infections	80695.5
aggregate	2	96	2weeks	aggregate	cumu_infections	83799.6
aggregate	2	97	2weeks	aggregate	cumu_infections	87693.2
aggregate	2	98	2weeks	aggregate	cumu_infections	91758.1
aggregate	2	99	2weeks	aggregate	cumu_infections	96953.6
aggregate	2	100	2weeks	aggregate	cumu_infections	99993.4
aggregate	2	0	closed	aggregate	cumu_deaths	0
aggregate	2	1	closed	aggregate	cumu_deaths	0
aggregate	2	2	closed	aggregate	cumu_deaths	0.380202
aggregate	2	3	closed	aggregate	cumu_deaths	0.785752
aggregate	2	4	closed	aggregate	cumu_deaths	1.1913
aggregate	2	5	closed	aggregate	cumu_deaths	1.59685
aggregate	2	6	closed	aggregate	cumu_deaths	2.0024
aggregate	2	7	closed	aggregate	cumu_deaths	2.40795
aggregate	2	8	closed	aggregate	cumu_deaths	2.8135
aggregate	2	9	closed	aggregate	cumu_deaths	3.21905
aggregate	2	10	closed	aggregate	cumu_deaths	3.6246
aggregate	2	11	closed	aggregate	cumu_deaths	4.03015
aggregate	2	12	closed	aggregate	cumu_deaths	4.43569
aggregate	2	13	closed	aggregate	cumu_deaths	4.84124
aggregate	2	14	closed	aggregate	cumu_deaths	5.24679
aggregate	2	15	closed	aggregate	cumu_deaths	5.65234
aggregate	2	16	closed	aggregate	cumu_deaths	6.05789
aggregate	2	17	closed	aggregate	cumu_deaths	6.46344
aggregate	2	18	closed	aggregate	cumu_deaths	6.86899
aggregate	2	19	closed	aggregate	cumu_deaths	7.27454
aggregate	2	20	closed	aggregate	cumu_deaths	7.96569
aggregate	2	21	closed	aggregate	cumu_deaths	8.75188
aggregate	2	22	closed	aggregate	cumu_deaths	9.53806
aggregate	2	23	closed	aggregate	cumu_deaths	10.3243
aggregate	2	24	closed	aggregate	cumu_deaths	11.1104
aggregate	2	25	closed	aggregate	cumu_deaths	11.8966
aggregate	2	26	closed	aggregate	cumu_deaths	12.6828
aggregate	2	27	closed	aggregate	cumu_deaths	13.469
aggregate	2	28	closed	aggregate	cumu_deaths	14.2552
aggregate	2	29	closed	aggregate	cumu_deaths	15.4072
aggregate	2	30	closed	aggregate	cumu_deaths	17.1861
aggregate	2	31	closed	aggregate	cumu_deaths	18.9649
aggregate	2	32	closed	aggregate	cumu_deaths	20.7437
aggregate	2	33	closed	aggregate	cumu_deaths	22.8522
aggregate	2	34	closed	aggregate	cumu_deaths	26.115
aggregate	2	35	closed	aggregate	cumu_deaths	29.3779
aggregate	2	36	closed	aggregate	cumu_deaths	32.2967
aggregate	2	37	closed	aggregate	cumu_deaths	35.2019
aggregate	2	38	closed	aggregate	cumu_deaths	38.2011
aggregate	2	39	closed	aggregate	cumu_deaths	41.3288
aggregate	2	40	closed	aggregate	cumu_deaths	44.4117
aggregate	2	41	closed	aggregate	cumu_deaths	46.845
aggregate	2	42	closed	aggregate	cumu_deaths	49.2783
aggregate	2	43	closed	aggregate	cumu_deaths	51.7146
aggregate	2	44	closed	aggregate	cumu_deaths	54.2386
aggregate	2	45	closed	aggregate	cumu_deaths	56.7627
aggregate	2	46	closed	aggregate	cumu_deaths	59.361
aggregate	2	47	closed	aggregate	cumu_deaths	62.5542
aggregate	2	48	closed	aggregate	cumu_deaths	65.7475
aggregate	2	49	closed	aggregate	cumu_deaths	69.5384
aggregate	2	50	closed	aggregate	cumu_deaths	73.4776
aggregate	2	51	closed	aggregate	cumu_deaths	78.2241
aggregate	2	52	closed	aggregate	cumu_deaths	83.2032
aggregate	2	53	closed	aggregate	cumu_deaths	88.4437
aggregate	2	54	closed	aggregate	cumu_deaths	95.1851
aggregate	2	55	closed	aggregate	cumu_deaths	103.218
aggregate	2	56	closed	aggregate	cumu_deaths	108.055
aggregate	2	57	closed	aggregate	cumu_deaths	112.144
aggregate	2	58	closed	aggregate	cumu_deaths	115.391
aggregate	2	59	closed	aggregate	cumu_deaths	118.598
aggregate	2	60	closed	aggregate	cumu_deaths	121.634
aggregate	2	61	closed	aggregate	cumu_deaths	124.67
aggregate	2	62	closed	aggregate	cumu_deaths	127.994
aggregate	2	63	closed	aggregate	cumu_deaths	131.407
aggregate	2	64	closed	aggregate	cumu_deaths	135.411
aggregate	2	65	closed	aggregate	cumu_deaths	139.805
aggregate	2	66	closed	aggregate	cumu_deaths	143.444
aggregate	2	67	closed	aggregate	cumu_deaths	147.022
aggregate	2	68	closed	aggregate	cumu_deaths	153.996
aggregate	2	69	closed	aggregate	cumu_deaths	162.907
aggregate	2	70	closed	aggregate	cumu_deaths	174.63
aggregate	2	71	closed	aggregate	cumu_deaths	185.721
aggregate	2	72	closed	aggregate	cumu_deaths	197.007
aggregate	2	73	closed	aggregate	cumu_deaths	205.636
aggregate	2	74	closed	aggregate	cumu_deaths	214.927
aggregate	2	75	closed	aggregate	cumu_deaths	228.063
aggregate	2	76	closed	aggregate	cumu_deaths	241.687
aggregate	2	77	closed	aggregate	cumu_deaths	257.487
aggregate	2	78	closed	aggregate	cumu_deaths	275.2
aggregate	2	79	closed	aggregate	cumu_deaths	293.216
aggregate	2	80	closed	aggregate	cumu_deaths	311.84
aggregate	2	81	closed	aggregate	cumu_deaths	335.495
aggregate	2	82	closed	aggregate	cumu_deaths	358.607
aggregate	2	83	closed	aggregate	cumu_deaths	393.438
aggregate	2	84	closed	aggregate	cumu_deaths	432.639
aggregate	2	85	closed	aggregate	cumu_deaths	469.829
aggregate	2	86	closed	aggregate	cumu_deaths	534.678
aggregate	2	87	closed	aggregate	cumu_deaths	603.672
aggregate	2	88	closed	aggregate	cumu_deaths	674.78
aggregate	2	89	closed	aggregate	cumu_deaths	747.521
aggregate	2	90	closed	aggregate	cumu_deaths	825.568
aggregate	2	91	closed	aggregate	cumu_deaths	910.254
aggregate	2	92	closed	aggregate	cumu_deaths	983.005
aggregate	2	93	closed	aggregate	cumu_deaths	1075.99
aggregate	2	94	closed	aggregate	cumu_deaths	1251.17
aggregate	2	95	closed	aggregate	cumu_deaths	1567.88
aggregate	2	96	closed	aggregate	cumu_deaths	1717.39
aggregate	2	97	closed	aggregate	cumu_deaths	2354.55
aggregate	2	98	closed	aggregate	cumu_deaths	2979.16
aggregate	2	99	closed	aggregate	cumu_deaths	3434.16
aggregate	2	100	closed	aggregate	cumu_deaths	7368.42
aggregate	2	0	open	aggregate	cumu_deaths	0
aggregate	2	1	open	aggregate	cumu_deaths	1.08697
aggregate	2	2	open	aggregate	cumu_deaths	2.42477
aggregate	2	3	open	aggregate	cumu_deaths	3.76258
aggregate	2	4	open	aggregate	cumu_deaths	5.10039
aggregate	2	5	open	aggregate	cumu_deaths	6.43819
aggregate	2	6	open	aggregate	cumu_deaths	7.776
aggregate	2	7	open	aggregate	cumu_deaths	9.3877
aggregate	2	8	open	aggregate	cumu_deaths	17.4188
aggregate	2	9	open	aggregate	cumu_deaths	26.7525
aggregate	2	10	open	aggregate	cumu_deaths	38.5588
aggregate	2	11	open	aggregate	cumu_deaths	52.7451
aggregate	2	12	open	aggregate	cumu_deaths	70.8368
aggregate	2	13	open	aggregate	cumu_deaths	86.3157
aggregate	2	14	open	aggregate	cumu_deaths	99.6895
aggregate	2	15	open	aggregate	cumu_deaths	110.553
aggregate	2	16	open	aggregate	cumu_deaths	118.924
aggregate	2	17	open	aggregate	cumu_deaths	124.604
aggregate	2	18	open	aggregate	cumu_deaths	129.872
aggregate	2	19	open	aggregate	cumu_deaths	134.874
aggregate	2	20	open	aggregate	cumu_deaths	138.608
aggregate	2	21	open	aggregate	cumu_deaths	142.02
aggregate	2	22	open	aggregate	cumu_deaths	145.377
aggregate	2	23	open	aggregate	cumu_deaths	148.409
aggregate	2	24	open	aggregate	cumu_deaths	151.441
aggregate	2	25	open	aggregate	cumu_deaths	154.475
aggregate	2	26	open	aggregate	cumu_deaths	157.522
aggregate	2	27	open	aggregate	cumu_deaths	160.569
aggregate	2	28	open	aggregate	cumu_deaths	163.804
aggregate	2	29	open	aggregate	cumu_deaths	167.885
aggregate	2	30	open	aggregate	cumu_deaths	171.966
aggregate	2	31	open	aggregate	cumu_deaths	177.307
aggregate	2	32	open	aggregate	cumu_deaths	183.023
aggregate	2	33	open	aggregate	cumu_deaths	189.574
aggregate	2	34	open	aggregate	cumu_deaths	196.846
aggregate	2	35	open	aggregate	cumu_deaths	205.704
aggregate	2	36	open	aggregate	cumu_deaths	215.151
aggregate	2	37	open	aggregate	cumu_deaths	227.304
aggregate	2	38	open	aggregate	cumu_deaths	237.861
aggregate	2	39	open	aggregate	cumu_deaths	248.757
aggregate	2	40	open	aggregate	cumu_deaths	261.812
aggregate	2	41	open	aggregate	cumu_deaths	274.46
aggregate	2	42	open	aggregate	cumu_deaths	287.035
aggregate	2	43	open	aggregate	cumu_deaths	299.328
aggregate	2	44	open	aggregate	cumu_deaths	308.486
aggregate	2	45	open	aggregate	cumu_deaths	316.792
aggregate	2	46	open	aggregate	cumu_deaths	322.799
aggregate	2	47	open	aggregate	cumu_deaths	328.643
aggregate	2	48	open	aggregate	cumu_deaths	334.379
aggregate	2	49	open	aggregate	cumu_deaths	342.097
aggregate	2	50	open	aggregate	cumu_deaths	351.79
aggregate	2	51	open	aggregate	cumu_deaths	363.305
aggregate	2	52	open	aggregate	cumu_deaths	375.581
aggregate	2	53	open	aggregate	cumu_deaths	386.732
aggregate	2	54	open	aggregate	cumu_deaths	399.894
aggregate	2	55	open	aggregate	cumu_deaths	413.105
aggregate	2	56	open	aggregate	cumu_deaths	426.441
aggregate	2	57	open	aggregate	cumu_deaths	438.467
aggregate	2	58	open	aggregate	cumu_deaths	450.993
aggregate	2	59	open	aggregate	cumu_deaths	463.854
aggregate	2	60	open	aggregate	cumu_deaths	476.166
aggregate	2	61	open	aggregate	cumu_deaths	487.854
aggregate	2	62	open	aggregate	cumu_deaths	499.5
aggregate	2	63	open	aggregate	cumu_deaths	513.897
aggregate	2	64	open	aggregate	cumu_deaths	532.16
aggregate	2	65	open	aggregate	cumu_deaths	556.182
aggregate	2	66	open	aggregate	cumu_deaths	585.896
aggregate	2	67	open	aggregate	cumu_deaths	617.172
aggregate	2	68	open	aggregate	cumu_deaths	652.285
aggregate	2	69	open	aggregate	cumu_deaths	688.721
aggregate	2	70	open	aggregate	cumu_deaths	713.346
aggregate	2	71	open	aggregate	cumu_deaths	729.981
aggregate	2	72	open	aggregate	cumu_deaths	740.171
aggregate	2	73	open	aggregate	cumu_deaths	753.254
aggregate	2	74	open	aggregate	cumu_deaths	769.942
aggregate	2	75	open	aggregate	cumu_deaths	784.644
aggregate	2	76	open	aggregate	cumu_deaths	801.654
aggregate	2	77	open	aggregate	cumu_deaths	818.921
aggregate	2	78	open	aggregate	cumu_deaths	841.655
aggregate	2	79	open	aggregate	cumu_deaths	861.548
aggregate	2	80	open	aggregate	cumu_deaths	892.927
aggregate	2	81	open	aggregate	cumu_deaths	947.616
aggregate	2	82	open	aggregate	cumu_deaths	1059.45
aggregate	2	83	open	aggregate	cumu_deaths	1215.61
aggregate	2	84	open	aggregate	cumu_deaths	1253.1
aggregate	2	85	open	aggregate	cumu_deaths	1267.37
aggregate	2	86	open	aggregate	cumu_deaths	1284.88
aggregate	2	87	open	aggregate	cumu_deaths	1442.41
aggregate	2	88	open	aggregate	cumu_deaths	1719.57
aggregate	2	89	open	aggregate	cumu_deaths	1753.76
aggregate	2	90	open	aggregate	cumu_deaths	1780.66
aggregate	2	91	open	aggregate	cumu_deaths	1936.91
aggregate	2	92	open	aggregate	cumu_deaths	2741.06
aggregate	2	93	open	aggregate	cumu_deaths	4336.27
aggregate	2	94	open	aggregate	cumu_deaths	4505.03
aggregate	2	95	open	aggregate	cumu_deaths	4517.62
aggregate	2	96	open	aggregate	cumu_deaths	4539.67
aggregate	2	97	open	aggregate	cumu_deaths	4551.04
aggregate	2	98	open	aggregate	cumu_deaths	4609.43
aggregate	2	99	open	aggregate	cumu_deaths	4664.99
aggregate	2	100	open	aggregate	cumu_deaths	9050
aggregate	2	0	5percent	aggregate	cumu_deaths	0
aggregate	2	1	5percent	aggregate	cumu_deaths	0.120222
aggregate	2	2	5percent	aggregate	cumu_deaths	0.547677
aggregate	2	3	5percent	aggregate	cumu_deaths	0.975131
aggregate	2	4	5percent	aggregate	cumu_deaths	1.40259
aggregate	2	5	5percent	aggregate	cumu_deaths	1.83004
aggregate	2	6	5percent	aggregate	cumu_deaths	2.2575
aggregate	2	7	5percent	aggregate	cumu_deaths	2.68495
aggregate	2	8	5percent	aggregate	cumu_deaths	3.11241
aggregate	2	9	5percent	aggregate	cumu_deaths	3.53986
aggregate	2	10	5percent	aggregate	cumu_deaths	3.96732
aggregate	2	11	5percent	aggregate	cumu_deaths	4.39477
aggregate	2	12	5percent	aggregate	cumu_deaths	4.82223
aggregate	2	13	5percent	aggregate	cumu_deaths	5.24968
aggregate	2	14	5percent	aggregate	cumu_deaths	5.94872
aggregate	2	15	5percent	aggregate	cumu_deaths	7.75634
aggregate	2	16	5percent	aggregate	cumu_deaths	9.56395
aggregate	2	17	5percent	aggregate	cumu_deaths	11.3741
aggregate	2	18	5percent	aggregate	cumu_deaths	13.2063
aggregate	2	19	5percent	aggregate	cumu_deaths	15.0384
aggregate	2	20	5percent	aggregate	cumu_deaths	16.8654
aggregate	2	21	5percent	aggregate	cumu_deaths	18.5943
aggregate	2	22	5percent	aggregate	cumu_deaths	20.3231
aggregate	2	23	5percent	aggregate	cumu_deaths	22.0519
aggregate	2	24	5percent	aggregate	cumu_deaths	24.5011
aggregate	2	25	5percent	aggregate	cumu_deaths	27.1139
aggregate	2	26	5percent	aggregate	cumu_deaths	30.1471
aggregate	2	27	5percent	aggregate	cumu_deaths	33.3833
aggregate	2	28	5percent	aggregate	cumu_deaths	36.4285
aggregate	2	29	5percent	aggregate	cumu_deaths	39.4891
aggregate	2	30	5percent	aggregate	cumu_deaths	42.7797
aggregate	2	31	5percent	aggregate	cumu_deaths	45.881
aggregate	2	32	5percent	aggregate	cumu_deaths	48.702
aggregate	2	33	5percent	aggregate	cumu_deaths	51.7001
aggregate	2	34	5percent	aggregate	cumu_deaths	54.9427
aggregate	2	35	5percent	aggregate	cumu_deaths	58.0593
aggregate	2	36	5percent	aggregate	cumu_deaths	61.1208
aggregate	2	37	5percent	aggregate	cumu_deaths	64.4708
aggregate	2	38	5percent	aggregate	cumu_deaths	67.9312
aggregate	2	39	5percent	aggregate	cumu_deaths	71.6271
aggregate	2	40	5percent	aggregate	cumu_deaths	75.1052
aggregate	2	41	5percent	aggregate	cumu_deaths	78.4936
aggregate	2	42	5percent	aggregate	cumu_deaths	81.8873
aggregate	2	43	5percent	aggregate	cumu_deaths	85.6115
aggregate	2	44	5percent	aggregate	cumu_deaths	89.825
aggregate	2	45	5percent	aggregate	cumu_deaths	94.1618
aggregate	2	46	5percent	aggregate	cumu_deaths	99.225
aggregate	2	47	5percent	aggregate	cumu_deaths	104.594
aggregate	2	48	5percent	aggregate	cumu_deaths	109.284
aggregate	2	49	5percent	aggregate	cumu_deaths	113.878
aggregate	2	50	5percent	aggregate	cumu_deaths	118.667
aggregate	2	51	5percent	aggregate	cumu_deaths	123.118
aggregate	2	52	5percent	aggregate	cumu_deaths	128.956
aggregate	2	53	5percent	aggregate	cumu_deaths	134.182
aggregate	2	54	5percent	aggregate	cumu_deaths	137.624
aggregate	2	55	5percent	aggregate	cumu_deaths	140.858
aggregate	2	56	5percent	aggregate	cumu_deaths	143.749
aggregate	2	57	5percent	aggregate	cumu_deaths	146.968
aggregate	2	58	5percent	aggregate	cumu_deaths	150.637
aggregate	2	59	5percent	aggregate	cumu_deaths	155.987
aggregate	2	60	5percent	aggregate	cumu_deaths	162.933
aggregate	2	61	5percent	aggregate	cumu_deaths	170.663
aggregate	2	62	5percent	aggregate	cumu_deaths	178.953
aggregate	2	63	5percent	aggregate	cumu_deaths	188.955
aggregate	2	64	5percent	aggregate	cumu_deaths	198.814
aggregate	2	65	5percent	aggregate	cumu_deaths	206.171
aggregate	2	66	5percent	aggregate	cumu_deaths	214.912
aggregate	2	67	5percent	aggregate	cumu_deaths	222.985
aggregate	2	68	5percent	aggregate	cumu_deaths	233.775
aggregate	2	69	5percent	aggregate	cumu_deaths	243.808
aggregate	2	70	5percent	aggregate	cumu_deaths	252.806
aggregate	2	71	5percent	aggregate	cumu_deaths	259.37
aggregate	2	72	5percent	aggregate	cumu_deaths	265.861
aggregate	2	73	5percent	aggregate	cumu_deaths	272.019
aggregate	2	74	5percent	aggregate	cumu_deaths	278.639
aggregate	2	75	5percent	aggregate	cumu_deaths	283.816
aggregate	2	76	5percent	aggregate	cumu_deaths	290.683
aggregate	2	77	5percent	aggregate	cumu_deaths	303.587
aggregate	2	78	5percent	aggregate	cumu_deaths	334.415
aggregate	2	79	5percent	aggregate	cumu_deaths	368.397
aggregate	2	80	5percent	aggregate	cumu_deaths	412.203
aggregate	2	81	5percent	aggregate	cumu_deaths	455.94
aggregate	2	82	5percent	aggregate	cumu_deaths	509.34
aggregate	2	83	5percent	aggregate	cumu_deaths	583.659
aggregate	2	84	5percent	aggregate	cumu_deaths	629.575
aggregate	2	85	5percent	aggregate	cumu_deaths	673.498
aggregate	2	86	5percent	aggregate	cumu_deaths	727.714
aggregate	2	87	5percent	aggregate	cumu_deaths	783.769
aggregate	2	88	5percent	aggregate	cumu_deaths	791.027
aggregate	2	89	5percent	aggregate	cumu_deaths	795.578
aggregate	2	90	5percent	aggregate	cumu_deaths	801.546
aggregate	2	91	5percent	aggregate	cumu_deaths	850.655
aggregate	2	92	5percent	aggregate	cumu_deaths	946.388
aggregate	2	93	5percent	aggregate	cumu_deaths	1058.58
aggregate	2	94	5percent	aggregate	cumu_deaths	1194
aggregate	2	95	5percent	aggregate	cumu_deaths	1448.14
aggregate	2	96	5percent	aggregate	cumu_deaths	1897.64
aggregate	2	97	5percent	aggregate	cumu_deaths	2240.53
aggregate	2	98	5percent	aggregate	cumu_deaths	2690.81
aggregate	2	99	5percent	aggregate	cumu_deaths	2794.64
aggregate	2	100	5percent	aggregate	cumu_deaths	5587.43
aggregate	2	0	2weeks	aggregate	cumu_deaths	0
aggregate	2	1	2weeks	aggregate	cumu_deaths	0.506267
aggregate	2	2	2weeks	aggregate	cumu_deaths	1.18129
aggregate	2	3	2weeks	aggregate	cumu_deaths	1.85631
aggregate	2	4	2weeks	aggregate	cumu_deaths	2.53133
aggregate	2	5	2weeks	aggregate	cumu_deaths	3.20636
aggregate	2	6	2weeks	aggregate	cumu_deaths	3.88138
aggregate	2	7	2weeks	aggregate	cumu_deaths	4.5564
aggregate	2	8	2weeks	aggregate	cumu_deaths	5.49749
aggregate	2	9	2weeks	aggregate	cumu_deaths	6.51172
aggregate	2	10	2weeks	aggregate	cumu_deaths	7.52594
aggregate	2	11	2weeks	aggregate	cumu_deaths	8.54017
aggregate	2	12	2weeks	aggregate	cumu_deaths	9.55357
aggregate	2	13	2weeks	aggregate	cumu_deaths	10.5623
aggregate	2	14	2weeks	aggregate	cumu_deaths	11.5709
aggregate	2	15	2weeks	aggregate	cumu_deaths	12.5796
aggregate	2	16	2weeks	aggregate	cumu_deaths	13.5883
aggregate	2	17	2weeks	aggregate	cumu_deaths	14.8768
aggregate	2	18	2weeks	aggregate	cumu_deaths	16.46
aggregate	2	19	2weeks	aggregate	cumu_deaths	18.0433
aggregate	2	20	2weeks	aggregate	cumu_deaths	20.2216
aggregate	2	21	2weeks	aggregate	cumu_deaths	22.9553
aggregate	2	22	2weeks	aggregate	cumu_deaths	26.3001
aggregate	2	23	2weeks	aggregate	cumu_deaths	31.1807
aggregate	2	24	2weeks	aggregate	cumu_deaths	36.0648
aggregate	2	25	2weeks	aggregate	cumu_deaths	40.5692
aggregate	2	26	2weeks	aggregate	cumu_deaths	45.7833
aggregate	2	27	2weeks	aggregate	cumu_deaths	51.6147
aggregate	2	28	2weeks	aggregate	cumu_deaths	56.4524
aggregate	2	29	2weeks	aggregate	cumu_deaths	62.0871
aggregate	2	30	2weeks	aggregate	cumu_deaths	67.7957
aggregate	2	31	2weeks	aggregate	cumu_deaths	73.1151
aggregate	2	32	2weeks	aggregate	cumu_deaths	77.8546
aggregate	2	33	2weeks	aggregate	cumu_deaths	82.5147
aggregate	2	34	2weeks	aggregate	cumu_deaths	87.2768
aggregate	2	35	2weeks	aggregate	cumu_deaths	92.5487
aggregate	2	36	2weeks	aggregate	cumu_deaths	98.4319
aggregate	2	37	2weeks	aggregate	cumu_deaths	104.089
aggregate	2	38	2weeks	aggregate	cumu_deaths	110.717
aggregate	2	39	2weeks	aggregate	cumu_deaths	119.319
aggregate	2	40	2weeks	aggregate	cumu_deaths	126.583
aggregate	2	41	2weeks	aggregate	cumu_deaths	133.903
aggregate	2	42	2weeks	aggregate	cumu_deaths	140.783
aggregate	2	43	2weeks	aggregate	cumu_deaths	147.259
aggregate	2	44	2weeks	aggregate	cumu_deaths	153.053
aggregate	2	45	2weeks	aggregate	cumu_deaths	158.54
aggregate	2	46	2weeks	aggregate	cumu_deaths	164.841
aggregate	2	47	2weeks	aggregate	cumu_deaths	171.22
aggregate	2	48	2weeks	aggregate	cumu_deaths	177.249
aggregate	2	49	2weeks	aggregate	cumu_deaths	187.334
aggregate	2	50	2weeks	aggregate	cumu_deaths	198.857
aggregate	2	51	2weeks	aggregate	cumu_deaths	210.526
aggregate	2	52	2weeks	aggregate	cumu_deaths	223.115
aggregate	2	53	2weeks	aggregate	cumu_deaths	233.99
aggregate	2	54	2weeks	aggregate	cumu_deaths	246.663
aggregate	2	55	2weeks	aggregate	cumu_deaths	257.723
aggregate	2	56	2weeks	aggregate	cumu_deaths	264.871
aggregate	2	57	2weeks	aggregate	cumu_deaths	270.047
aggregate	2	58	2weeks	aggregate	cumu_deaths	275.079
aggregate	2	59	2weeks	aggregate	cumu_deaths	280.561
aggregate	2	60	2weeks	aggregate	cumu_deaths	286.089
aggregate	2	61	2weeks	aggregate	cumu_deaths	290.688
aggregate	2	62	2weeks	aggregate	cumu_deaths	295.784
aggregate	2	63	2weeks	aggregate	cumu_deaths	299.323
aggregate	2	64	2weeks	aggregate	cumu_deaths	304.8
aggregate	2	65	2weeks	aggregate	cumu_deaths	311.087
aggregate	2	66	2weeks	aggregate	cumu_deaths	319.314
aggregate	2	67	2weeks	aggregate	cumu_deaths	327.436
aggregate	2	68	2weeks	aggregate	cumu_deaths	336.862
aggregate	2	69	2weeks	aggregate	cumu_deaths	348.512
aggregate	2	70	2weeks	aggregate	cumu_deaths	358.217
aggregate	2	71	2weeks	aggregate	cumu_deaths	362.493
aggregate	2	72	2weeks	aggregate	cumu_deaths	364.128
aggregate	2	73	2weeks	aggregate	cumu_deaths	365.763
aggregate	2	74	2weeks	aggregate	cumu_deaths	370.262
aggregate	2	75	2weeks	aggregate	cumu_deaths	381.102
aggregate	2	76	2weeks	aggregate	cumu_deaths	401.02
aggregate	2	77	2weeks	aggregate	cumu_deaths	421.606
aggregate	2	78	2weeks	aggregate	cumu_deaths	445.61
aggregate	2	79	2weeks	aggregate	cumu_deaths	476.307
aggregate	2	80	2weeks	aggregate	cumu_deaths	512.825
aggregate	2	81	2weeks	aggregate	cumu_deaths	528.077
aggregate	2	82	2weeks	aggregate	cumu_deaths	531.158
aggregate	2	83	2weeks	aggregate	cumu_deaths	534.311
aggregate	2	84	2weeks	aggregate	cumu_deaths	549.623
aggregate	2	85	2weeks	aggregate	cumu_deaths	592.809
aggregate	2	86	2weeks	aggregate	cumu_deaths	653.612
aggregate	2	87	2weeks	aggregate	cumu_deaths	717.357
aggregate	2	88	2weeks	aggregate	cumu_deaths	786.653
aggregate	2	89	2weeks	aggregate	cumu_deaths	881.062
aggregate	2	90	2weeks	aggregate	cumu_deaths	1006.66
aggregate	2	91	2weeks	aggregate	cumu_deaths	1175.1
aggregate	2	92	2weeks	aggregate	cumu_deaths	1448.94
aggregate	2	93	2weeks	aggregate	cumu_deaths	1962.28
aggregate	2	94	2weeks	aggregate	cumu_deaths	2281.98
aggregate	2	95	2weeks	aggregate	cumu_deaths	2427.68
aggregate	2	96	2weeks	aggregate	cumu_deaths	2453.73
aggregate	2	97	2weeks	aggregate	cumu_deaths	2976.6
aggregate	2	98	2weeks	aggregate	cumu_deaths	3894.33
aggregate	2	99	2weeks	aggregate	cumu_deaths	4231.07
aggregate	2	100	2weeks	aggregate	cumu_deaths	4697.24
aggregate	2	0	closed	aggregate	peak_hosp	0
aggregate	2	1	closed	aggregate	peak_hosp	0.0913446
aggregate	2	2	closed	aggregate	peak_hosp	0.357074
aggregate	2	3	closed	aggregate	peak_hosp	0.622804
aggregate	2	4	closed	aggregate	peak_hosp	0.888534
aggregate	2	5	closed	aggregate	peak_hosp	1.15426
aggregate	2	6	closed	aggregate	peak_hosp	1.41999
aggregate	2	7	closed	aggregate	peak_hosp	1.68572
aggregate	2	8	closed	aggregate	peak_hosp	1.95145
aggregate	2	9	closed	aggregate	peak_hosp	2.3744
aggregate	2	10	closed	aggregate	peak_hosp	2.82056
aggregate	2	11	closed	aggregate	peak_hosp	3.26673
aggregate	2	12	closed	aggregate	peak_hosp	3.71289
aggregate	2	13	closed	aggregate	peak_hosp	4.22002
aggregate	2	14	closed	aggregate	peak_hosp	4.81105
aggregate	2	15	closed	aggregate	peak_hosp	5.40207
aggregate	2	16	closed	aggregate	peak_hosp	6.00619
aggregate	2	17	closed	aggregate	peak_hosp	6.81143
aggregate	2	18	closed	aggregate	peak_hosp	7.61666
aggregate	2	19	closed	aggregate	peak_hosp	8.42698
aggregate	2	20	closed	aggregate	peak_hosp	9.24075
aggregate	2	21	closed	aggregate	peak_hosp	10.0008
aggregate	2	22	closed	aggregate	peak_hosp	10.4687
aggregate	2	23	closed	aggregate	peak_hosp	10.9366
aggregate	2	24	closed	aggregate	peak_hosp	11.4044
aggregate	2	25	closed	aggregate	peak_hosp	11.8723
aggregate	2	26	closed	aggregate	peak_hosp	12.6343
aggregate	2	27	closed	aggregate	peak_hosp	13.4251
aggregate	2	28	closed	aggregate	peak_hosp	14.2724
aggregate	2	29	closed	aggregate	peak_hosp	15.2043
aggregate	2	30	closed	aggregate	peak_hosp	16.1782
aggregate	2	31	closed	aggregate	peak_hosp	17.2661
aggregate	2	32	closed	aggregate	peak_hosp	18.2131
aggregate	2	33	closed	aggregate	peak_hosp	18.9836
aggregate	2	34	closed	aggregate	peak_hosp	19.7541
aggregate	2	35	closed	aggregate	peak_hosp	20.5792
aggregate	2	36	closed	aggregate	peak_hosp	21.4126
aggregate	2	37	closed	aggregate	peak_hosp	22.2524
aggregate	2	38	closed	aggregate	peak_hosp	23.099
aggregate	2	39	closed	aggregate	peak_hosp	23.9295
aggregate	2	40	closed	aggregate	peak_hosp	24.6606
aggregate	2	41	closed	aggregate	peak_hosp	25.3918
aggregate	2	42	closed	aggregate	peak_hosp	26.2469
aggregate	2	43	closed	aggregate	peak_hosp	27.2708
aggregate	2	44	closed	aggregate	peak_hosp	28.3756
aggregate	2	45	closed	aggregate	peak_hosp	29.5665
aggregate	2	46	closed	aggregate	peak_hosp	30.7892
aggregate	2	47	closed	aggregate	peak_hosp	32.0523
aggregate	2	48	closed	aggregate	peak_hosp	33.4468
aggregate	2	49	closed	aggregate	peak_hosp	34.911
aggregate	2	50	closed	aggregate	peak_hosp	36.4062
aggregate	2	51	closed	aggregate	peak_hosp	37.909
aggregate	2	52	closed	aggregate	peak_hosp	39.3649
aggregate	2	53	closed	aggregate	peak_hosp	40.8663
aggregate	2	54	closed	aggregate	peak_hosp	42.3735
aggregate	2	55	closed	aggregate	peak_hosp	43.8961
aggregate	2	56	closed	aggregate	peak_hosp	45.599
aggregate	2	57	closed	aggregate	peak_hosp	47.2584
aggregate	2	58	closed	aggregate	peak_hosp	49.0173
aggregate	2	59	closed	aggregate	peak_hosp	50.8654
aggregate	2	60	closed	aggregate	peak_hosp	52.7734
aggregate	2	61	closed	aggregate	peak_hosp	54.6898
aggregate	2	62	closed	aggregate	peak_hosp	56.616
aggregate	2	63	closed	aggregate	peak_hosp	58.6386
aggregate	2	64	closed	aggregate	peak_hosp	60.5514
aggregate	2	65	closed	aggregate	peak_hosp	62.356
aggregate	2	66	closed	aggregate	peak_hosp	64.5148
aggregate	2	67	closed	aggregate	peak_hosp	67.3389
aggregate	2	68	closed	aggregate	peak_hosp	70.0942
aggregate	2	69	closed	aggregate	peak_hosp	73.014
aggregate	2	70	closed	aggregate	peak_hosp	76.1196
aggregate	2	71	closed	aggregate	peak_hosp	79.8295
aggregate	2	72	closed	aggregate	peak_hosp	84.4127
aggregate	2	73	closed	aggregate	peak_hosp	88.6363
aggregate	2	74	closed	aggregate	peak_hosp	92.9375
aggregate	2	75	closed	aggregate	peak_hosp	96.7705
aggregate	2	76	closed	aggregate	peak_hosp	100.848
aggregate	2	77	closed	aggregate	peak_hosp	105.715
aggregate	2	78	closed	aggregate	peak_hosp	111.178
aggregate	2	79	closed	aggregate	peak_hosp	116.185
aggregate	2	80	closed	aggregate	peak_hosp	120.956
aggregate	2	81	closed	aggregate	peak_hosp	128.354
aggregate	2	82	closed	aggregate	peak_hosp	135.653
aggregate	2	83	closed	aggregate	peak_hosp	142.699
aggregate	2	84	closed	aggregate	peak_hosp	149.857
aggregate	2	85	closed	aggregate	peak_hosp	156.263
aggregate	2	86	closed	aggregate	peak_hosp	163.869
aggregate	2	87	closed	aggregate	peak_hosp	172.475
aggregate	2	88	closed	aggregate	peak_hosp	181.422
aggregate	2	89	closed	aggregate	peak_hosp	189.376
aggregate	2	90	closed	aggregate	peak_hosp	200.163
aggregate	2	91	closed	aggregate	peak_hosp	208.6
aggregate	2	92	closed	aggregate	peak_hosp	226.226
aggregate	2	93	closed	aggregate	peak_hosp	247.085
aggregate	2	94	closed	aggregate	peak_hosp	270.23
aggregate	2	95	closed	aggregate	peak_hosp	291.952
aggregate	2	96	closed	aggregate	peak_hosp	326.15
aggregate	2	97	closed	aggregate	peak_hosp	389.173
aggregate	2	98	closed	aggregate	peak_hosp	475.831
aggregate	2	99	closed	aggregate	peak_hosp	622.329
aggregate	2	100	closed	aggregate	peak_hosp	1983.66
aggregate	2	0	open	aggregate	peak_hosp	1
aggregate	2	1	open	aggregate	peak_hosp	4.55847
aggregate	2	2	open	aggregate	peak_hosp	9.65506
aggregate	2	3	open	aggregate	peak_hosp	10.4165
aggregate	2	4	open	aggregate	peak_hosp	11.1779
aggregate	2	5	open	aggregate	peak_hosp	11.9395
aggregate	2	6	open	aggregate	peak_hosp	12.7023
aggregate	2	7	open	aggregate	peak_hosp	13.4651
aggregate	2	8	open	aggregate	peak_hosp	15.5639
aggregate	2	9	open	aggregate	peak_hosp	16.8994
aggregate	2	10	open	aggregate	peak_hosp	17.7662
aggregate	2	11	open	aggregate	peak_hosp	18.8915
aggregate	2	12	open	aggregate	peak_hosp	20.429
aggregate	2	13	open	aggregate	peak_hosp	25.7001
aggregate	2	14	open	aggregate	peak_hosp	30.4232
aggregate	2	15	open	aggregate	peak_hosp	35.5562
aggregate	2	16	open	aggregate	peak_hosp	41.4536
aggregate	2	17	open	aggregate	peak_hosp	47.8884
aggregate	2	18	open	aggregate	peak_hosp	54.2805
aggregate	2	19	open	aggregate	peak_hosp	60.1811
aggregate	2	20	open	aggregate	peak_hosp	65.2915
aggregate	2	21	open	aggregate	peak_hosp	70.784
aggregate	2	22	open	aggregate	peak_hosp	75.5384
aggregate	2	23	open	aggregate	peak_hosp	80.3397
aggregate	2	24	open	aggregate	peak_hosp	85.0391
aggregate	2	25	open	aggregate	peak_hosp	89.7143
aggregate	2	26	open	aggregate	peak_hosp	93.2908
aggregate	2	27	open	aggregate	peak_hosp	96.8251
aggregate	2	28	open	aggregate	peak_hosp	100.643
aggregate	2	29	open	aggregate	peak_hosp	104.228
aggregate	2	30	open	aggregate	peak_hosp	107.895
aggregate	2	31	open	aggregate	peak_hosp	111.404
aggregate	2	32	open	aggregate	peak_hosp	115.201
aggregate	2	33	open	aggregate	peak_hosp	119.586
aggregate	2	34	open	aggregate	peak_hosp	124.677
aggregate	2	35	open	aggregate	peak_hosp	130.801
aggregate	2	36	open	aggregate	peak_hosp	137.272
aggregate	2	37	open	aggregate	peak_hosp	144.096
aggregate	2	38	open	aggregate	peak_hosp	151.416
aggregate	2	39	open	aggregate	peak_hosp	156.949
aggregate	2	40	open	aggregate	peak_hosp	162.415
aggregate	2	41	open	aggregate	peak_hosp	167.125
aggregate	2	42	open	aggregate	peak_hosp	172.381
aggregate	2	43	open	aggregate	peak_hosp	177.902
aggregate	2	44	open	aggregate	peak_hosp	183.789
aggregate	2	45	open	aggregate	peak_hosp	191.157
aggregate	2	46	open	aggregate	peak_hosp	199.336
aggregate	2	47	open	aggregate	peak_hosp	207.01
aggregate	2	48	open	aggregate	peak_hosp	214.923
aggregate	2	49	open	aggregate	peak_hosp	224.172
aggregate	2	50	open	aggregate	peak_hosp	232.162
aggregate	2	51	open	aggregate	peak_hosp	241.158
aggregate	2	52	open	aggregate	peak_hosp	250.001
aggregate	2	53	open	aggregate	peak_hosp	259.582
aggregate	2	54	open	aggregate	peak_hosp	269.605
aggregate	2	55	open	aggregate	peak_hosp	280.876
aggregate	2	56	open	aggregate	peak_hosp	290.845
aggregate	2	57	open	aggregate	peak_hosp	300.107
aggregate	2	58	open	aggregate	peak_hosp	310.841
aggregate	2	59	open	aggregate	peak_hosp	321.194
aggregate	2	60	open	aggregate	peak_hosp	329.634
aggregate	2	61	open	aggregate	peak_hosp	338.785
aggregate	2	62	open	aggregate	peak_hosp	349.038
aggregate	2	63	open	aggregate	peak_hosp	359.558
aggregate	2	64	open	aggregate	peak_hosp	368.889
aggregate	2	65	open	aggregate	peak_hosp	379.089
aggregate	2	66	open	aggregate	peak_hosp	386.247
aggregate	2	67	open	aggregate	peak_hosp	395.821
aggregate	2	68	open	aggregate	peak_hosp	405.564
aggregate	2	69	open	aggregate	peak_hosp	414.029
aggregate	2	70	open	aggregate	peak_hosp	422.147
aggregate	2	71	open	aggregate	peak_hosp	432.419
aggregate	2	72	open	aggregate	peak_hosp	441.303
aggregate	2	73	open	aggregate	peak_hosp	451.523
aggregate	2	74	open	aggregate	peak_hosp	460.515
aggregate	2	75	open	aggregate	peak_hosp	469.097
aggregate	2	76	open	aggregate	peak_hosp	475.61
aggregate	2	77	open	aggregate	peak_hosp	484.523
aggregate	2	78	open	aggregate	peak_hosp	493.259
aggregate	2	79	open	aggregate	peak_hosp	501.029
aggregate	2	80	open	aggregate	peak_hosp	508.243
aggregate	2	81	open	aggregate	peak_hosp	516.244
aggregate	2	82	open	aggregate	peak_hosp	525.241
aggregate	2	83	open	aggregate	peak_hosp	533.199
aggregate	2	84	open	aggregate	peak_hosp	542.481
aggregate	2	85	open	aggregate	peak_hosp	552.483
aggregate	2	86	open	aggregate	peak_hosp	563.545
aggregate	2	87	open	aggregate	peak_hosp	579.105
aggregate	2	88	open	aggregate	peak_hosp	600.555
aggregate	2	89	open	aggregate	peak_hosp	625.608
aggregate	2	90	open	aggregate	peak_hosp	653.947
aggregate	2	91	open	aggregate	peak_hosp	699.413
aggregate	2	92	open	aggregate	peak_hosp	803.997
aggregate	2	93	open	aggregate	peak_hosp	873.617
aggregate	2	94	open	aggregate	peak_hosp	888.093
aggregate	2	95	open	aggregate	peak_hosp	901.145
aggregate	2	96	open	aggregate	peak_hosp	910.475
aggregate	2	97	open	aggregate	peak_hosp	927.106
aggregate	2	98	open	aggregate	peak_hosp	938.526
aggregate	2	99	open	aggregate	peak_hosp	956.764
aggregate	2	100	open	aggregate	peak_hosp	2161.19
aggregate	2	0	5percent	aggregate	peak_hosp	0.374009
aggregate	2	1	5percent	aggregate	peak_hosp	0.68124
aggregate	2	2	5percent	aggregate	peak_hosp	1.00895
aggregate	2	3	5percent	aggregate	peak_hosp	1.33667
aggregate	2	4	5percent	aggregate	peak_hosp	1.66438
aggregate	2	5	5percent	aggregate	peak_hosp	1.99209
aggregate	2	6	5percent	aggregate	peak_hosp	2.38258
aggregate	2	7	5percent	aggregate	peak_hosp	2.8669
aggregate	2	8	5percent	aggregate	peak_hosp	3.35121
aggregate	2	9	5percent	aggregate	peak_hosp	3.83553
aggregate	2	10	5percent	aggregate	peak_hosp	4.36377
aggregate	2	11	5percent	aggregate	peak_hosp	4.91519
aggregate	2	12	5percent	aggregate	peak_hosp	5.46661
aggregate	2	13	5percent	aggregate	peak_hosp	6.16235
aggregate	2	14	5percent	aggregate	peak_hosp	7.11029
aggregate	2	15	5percent	aggregate	peak_hosp	8.13311
aggregate	2	16	5percent	aggregate	peak_hosp	9.24752
aggregate	2	17	5percent	aggregate	peak_hosp	10.0749
aggregate	2	18	5percent	aggregate	peak_hosp	10.84
aggregate	2	19	5percent	aggregate	peak_hosp	11.6439
aggregate	2	20	5percent	aggregate	peak_hosp	12.4951
aggregate	2	21	5percent	aggregate	peak_hosp	13.5528
aggregate	2	22	5percent	aggregate	peak_hosp	15.0411
aggregate	2	23	5percent	aggregate	peak_hosp	16.4404
aggregate	2	24	5percent	aggregate	peak_hosp	17.6535
aggregate	2	25	5percent	aggregate	peak_hosp	18.7697
aggregate	2	26	5percent	aggregate	peak_hosp	19.7333
aggregate	2	27	5percent	aggregate	peak_hosp	20.8059
aggregate	2	28	5percent	aggregate	peak_hosp	22.058
aggregate	2	29	5percent	aggregate	peak_hosp	23.2886
aggregate	2	30	5percent	aggregate	peak_hosp	24.447
aggregate	2	31	5percent	aggregate	peak_hosp	25.52
aggregate	2	32	5percent	aggregate	peak_hosp	26.0882
aggregate	2	33	5percent	aggregate	peak_hosp	26.498
aggregate	2	34	5percent	aggregate	peak_hosp	26.9079
aggregate	2	35	5percent	aggregate	peak_hosp	27.3177
aggregate	2	36	5percent	aggregate	peak_hosp	28.2427
aggregate	2	37	5percent	aggregate	peak_hosp	30.1499
aggregate	2	38	5percent	aggregate	peak_hosp	32.1793
aggregate	2	39	5percent	aggregate	peak_hosp	34.5677
aggregate	2	40	5percent	aggregate	peak_hosp	36.5003
aggregate	2	41	5percent	aggregate	peak_hosp	37.9128
aggregate	2	42	5percent	aggregate	peak_hosp	39.4353
aggregate	2	43	5percent	aggregate	peak_hosp	41.2208
aggregate	2	44	5percent	aggregate	peak_hosp	43.2976
aggregate	2	45	5percent	aggregate	peak_hosp	45.7912
aggregate	2	46	5percent	aggregate	peak_hosp	48.3023
aggregate	2	47	5percent	aggregate	peak_hosp	51.1105
aggregate	2	48	5percent	aggregate	peak_hosp	54.2007
aggregate	2	49	5percent	aggregate	peak_hosp	56.8451
aggregate	2	50	5percent	aggregate	peak_hosp	59.7674
aggregate	2	51	5percent	aggregate	peak_hosp	62.234
aggregate	2	52	5percent	aggregate	peak_hosp	64.7232
aggregate	2	53	5percent	aggregate	peak_hosp	66.9476
aggregate	2	54	5percent	aggregate	peak_hosp	68.915
aggregate	2	55	5percent	aggregate	peak_hosp	71.187
aggregate	2	56	5percent	aggregate	peak_hosp	74.0832
aggregate	2	57	5percent	aggregate	peak_hosp	76.911
aggregate	2	58	5percent	aggregate	peak_hosp	80.7099
aggregate	2	59	5percent	aggregate	peak_hosp	85.1838
aggregate	2	60	5percent	aggregate	peak_hosp	89.4879
aggregate	2	61	5percent	aggregate	peak_hosp	93.8423
aggregate	2	62	5percent	aggregate	peak_hosp	98.0377
aggregate	2	63	5percent	aggregate	peak_hosp	102.68
aggregate	2	64	5percent	aggregate	peak_hosp	108.841
aggregate	2	65	5percent	aggregate	peak_hosp	114.995
aggregate	2	66	5percent	aggregate	peak_hosp	121.498
aggregate	2	67	5percent	aggregate	peak_hosp	128.287
aggregate	2	68	5percent	aggregate	peak_hosp	134.648
aggregate	2	69	5percent	aggregate	peak_hosp	140.97
aggregate	2	70	5percent	aggregate	peak_hosp	146.513
aggregate	2	71	5percent	aggregate	peak_hosp	154.512
aggregate	2	72	5percent	aggregate	peak_hosp	163.256
aggregate	2	73	5percent	aggregate	peak_hosp	170.778
aggregate	2	74	5percent	aggregate	peak_hosp	178.785
aggregate	2	75	5percent	aggregate	peak_hosp	186.209
aggregate	2	76	5percent	aggregate	peak_hosp	192.093
aggregate	2	77	5percent	aggregate	peak_hosp	199.417
aggregate	2	78	5percent	aggregate	peak_hosp	207.831
aggregate	2	79	5percent	aggregate	peak_hosp	214.431
aggregate	2	80	5percent	aggregate	peak_hosp	226.484
aggregate	2	81	5percent	aggregate	peak_hosp	236.95
aggregate	2	82	5percent	aggregate	peak_hosp	247.257
aggregate	2	83	5percent	aggregate	peak_hosp	257.841
aggregate	2	84	5percent	aggregate	peak_hosp	264.718
aggregate	2	85	5percent	aggregate	peak_hosp	273.575
aggregate	2	86	5percent	aggregate	peak_hosp	286.658
aggregate	2	87	5percent	aggregate	peak_hosp	296.185
aggregate	2	88	5percent	aggregate	peak_hosp	305.261
aggregate	2	89	5percent	aggregate	peak_hosp	320.447
aggregate	2	90	5percent	aggregate	peak_hosp	345.421
aggregate	2	91	5percent	aggregate	peak_hosp	380.894
aggregate	2	92	5percent	aggregate	peak_hosp	435.698
aggregate	2	93	5percent	aggregate	peak_hosp	472.723
aggregate	2	94	5percent	aggregate	peak_hosp	490.416
aggregate	2	95	5percent	aggregate	peak_hosp	504.424
aggregate	2	96	5percent	aggregate	peak_hosp	517.781
aggregate	2	97	5percent	aggregate	peak_hosp	533.267
aggregate	2	98	5percent	aggregate	peak_hosp	551.627
aggregate	2	99	5percent	aggregate	peak_hosp	593.513
aggregate	2	100	5percent	aggregate	peak_hosp	1813
aggregate	2	0	2weeks	aggregate	peak_hosp	0.426348
aggregate	2	1	2weeks	aggregate	peak_hosp	2.48385
aggregate	2	2	2weeks	aggregate	peak_hosp	4.39696
aggregate	2	3	2weeks	aggregate	peak_hosp	6.74828
aggregate	2	4	2weeks	aggregate	peak_hosp	8.86022
aggregate	2	5	2weeks	aggregate	peak_hosp	10.4774
aggregate	2	6	2weeks	aggregate	peak_hosp	11.1615
aggregate	2	7	2weeks	aggregate	peak_hosp	11.8456
aggregate	2	8	2weeks	aggregate	peak_hosp	12.6747
aggregate	2	9	2weeks	aggregate	peak_hosp	13.8532
aggregate	2	10	2weeks	aggregate	peak_hosp	14.5779
aggregate	2	11	2weeks	aggregate	peak_hosp	15.0124
aggregate	2	12	2weeks	aggregate	peak_hosp	15.447
aggregate	2	13	2weeks	aggregate	peak_hosp	15.8815
aggregate	2	14	2weeks	aggregate	peak_hosp	16.3536
aggregate	2	15	2weeks	aggregate	peak_hosp	17.6275
aggregate	2	16	2weeks	aggregate	peak_hosp	18.7145
aggregate	2	17	2weeks	aggregate	peak_hosp	19.6051
aggregate	2	18	2weeks	aggregate	peak_hosp	20.5137
aggregate	2	19	2weeks	aggregate	peak_hosp	21.4735
aggregate	2	20	2weeks	aggregate	peak_hosp	22.4279
aggregate	2	21	2weeks	aggregate	peak_hosp	23.3601
aggregate	2	22	2weeks	aggregate	peak_hosp	24.2822
aggregate	2	23	2weeks	aggregate	peak_hosp	25.0595
aggregate	2	24	2weeks	aggregate	peak_hosp	25.8368
aggregate	2	25	2weeks	aggregate	peak_hosp	26.446
aggregate	2	26	2weeks	aggregate	peak_hosp	26.8955
aggregate	2	27	2weeks	aggregate	peak_hosp	27.345
aggregate	2	28	2weeks	aggregate	peak_hosp	27.7945
aggregate	2	29	2weeks	aggregate	peak_hosp	28.3355
aggregate	2	30	2weeks	aggregate	peak_hosp	29.704
aggregate	2	31	2weeks	aggregate	peak_hosp	31.0923
aggregate	2	32	2weeks	aggregate	peak_hosp	32.5456
aggregate	2	33	2weeks	aggregate	peak_hosp	34.1859
aggregate	2	34	2weeks	aggregate	peak_hosp	36.2249
aggregate	2	35	2weeks	aggregate	peak_hosp	38.4832
aggregate	2	36	2weeks	aggregate	peak_hosp	40.715
aggregate	2	37	2weeks	aggregate	peak_hosp	43.235
aggregate	2	38	2weeks	aggregate	peak_hosp	46.2095
aggregate	2	39	2weeks	aggregate	peak_hosp	49.135
aggregate	2	40	2weeks	aggregate	peak_hosp	52.4888
aggregate	2	41	2weeks	aggregate	peak_hosp	56.1922
aggregate	2	42	2weeks	aggregate	peak_hosp	59.7195
aggregate	2	43	2weeks	aggregate	peak_hosp	62.4506
aggregate	2	44	2weeks	aggregate	peak_hosp	65.1019
aggregate	2	45	2weeks	aggregate	peak_hosp	68.0382
aggregate	2	46	2weeks	aggregate	peak_hosp	71.1089
aggregate	2	47	2weeks	aggregate	peak_hosp	74.3892
aggregate	2	48	2weeks	aggregate	peak_hosp	77.6568
aggregate	2	49	2weeks	aggregate	peak_hosp	82.4975
aggregate	2	50	2weeks	aggregate	peak_hosp	87.9859
aggregate	2	51	2weeks	aggregate	peak_hosp	92.7443
aggregate	2	52	2weeks	aggregate	peak_hosp	97.3285
aggregate	2	53	2weeks	aggregate	peak_hosp	101.305
aggregate	2	54	2weeks	aggregate	peak_hosp	105.238
aggregate	2	55	2weeks	aggregate	peak_hosp	110.502
aggregate	2	56	2weeks	aggregate	peak_hosp	115.354
aggregate	2	57	2weeks	aggregate	peak_hosp	120.857
aggregate	2	58	2weeks	aggregate	peak_hosp	127.279
aggregate	2	59	2weeks	aggregate	peak_hosp	134.632
aggregate	2	60	2weeks	aggregate	peak_hosp	142.003
aggregate	2	61	2weeks	aggregate	peak_hosp	150.247
aggregate	2	62	2weeks	aggregate	peak_hosp	157.783
aggregate	2	63	2weeks	aggregate	peak_hosp	165.118
aggregate	2	64	2weeks	aggregate	peak_hosp	175.297
aggregate	2	65	2weeks	aggregate	peak_hosp	185.478
aggregate	2	66	2weeks	aggregate	peak_hosp	195.115
aggregate	2	67	2weeks	aggregate	peak_hosp	203.253
aggregate	2	68	2weeks	aggregate	peak_hosp	210.492
aggregate	2	69	2weeks	aggregate	peak_hosp	217.89
aggregate	2	70	2weeks	aggregate	peak_hosp	225.729
aggregate	2	71	2weeks	aggregate	peak_hosp	231.941
aggregate	2	72	2weeks	aggregate	peak_hosp	238.755
aggregate	2	73	2weeks	aggregate	peak_hosp	247.576
aggregate	2	74	2weeks	aggregate	peak_hosp	254.351
aggregate	2	75	2weeks	aggregate	peak_hosp	261.788
aggregate	2	76	2weeks	aggregate	peak_hosp	269.111
aggregate	2	77	2weeks	aggregate	peak_hosp	276.983
aggregate	2	78	2weeks	aggregate	peak_hosp	283.085
aggregate	2	79	2weeks	aggregate	peak_hosp	290.654
aggregate	2	80	2weeks	aggregate	peak_hosp	301.327
aggregate	2	81	2weeks	aggregate	peak_hosp	310.357
aggregate	2	82	2weeks	aggregate	peak_hosp	319.069
aggregate	2	83	2weeks	aggregate	peak_hosp	328.206
aggregate	2	84	2weeks	aggregate	peak_hosp	335.655
aggregate	2	85	2weeks	aggregate	peak_hosp	340.081
aggregate	2	86	2weeks	aggregate	peak_hosp	348.127
aggregate	2	87	2weeks	aggregate	peak_hosp	357.169
aggregate	2	88	2weeks	aggregate	peak_hosp	365.32
aggregate	2	89	2weeks	aggregate	peak_hosp	377.302
aggregate	2	90	2weeks	aggregate	peak_hosp	391.363
aggregate	2	91	2weeks	aggregate	peak_hosp	409.676
aggregate	2	92	2weeks	aggregate	peak_hosp	431.829
aggregate	2	93	2weeks	aggregate	peak_hosp	462.356
aggregate	2	94	2weeks	aggregate	peak_hosp	490.415
aggregate	2	95	2weeks	aggregate	peak_hosp	521.732
aggregate	2	96	2weeks	aggregate	peak_hosp	551.117
aggregate	2	97	2weeks	aggregate	peak_hosp	613.272
aggregate	2	98	2weeks	aggregate	peak_hosp	684.524
aggregate	2	99	2weeks	aggregate	peak_hosp	786.571
aggregate	2	100	2weeks	aggregate	peak_hosp	1982.22
aggregate	2	0	closed	aggregate	prob_outbreak	0
aggregate	2	1	closed	aggregate	prob_outbreak	0
aggregate	2	2	closed	aggregate	prob_outbreak	0
aggregate	2	3	closed	aggregate	prob_outbreak	0
aggregate	2	4	closed	aggregate	prob_outbreak	0
aggregate	2	5	closed	aggregate	prob_outbreak	0
aggregate	2	6	closed	aggregate	prob_outbreak	0
aggregate	2	7	closed	aggregate	prob_outbreak	0
aggregate	2	8	closed	aggregate	prob_outbreak	0
aggregate	2	9	closed	aggregate	prob_outbreak	0
aggregate	2	10	closed	aggregate	prob_outbreak	0
aggregate	2	11	closed	aggregate	prob_outbreak	0
aggregate	2	12	closed	aggregate	prob_outbreak	0
aggregate	2	13	closed	aggregate	prob_outbreak	0
aggregate	2	14	closed	aggregate	prob_outbreak	0
aggregate	2	15	closed	aggregate	prob_outbreak	0
aggregate	2	16	closed	aggregate	prob_outbreak	0
aggregate	2	17	closed	aggregate	prob_outbreak	0
aggregate	2	18	closed	aggregate	prob_outbreak	0
aggregate	2	19	closed	aggregate	prob_outbreak	0
aggregate	2	20	closed	aggregate	prob_outbreak	0
aggregate	2	21	closed	aggregate	prob_outbreak	0.000114071
aggregate	2	22	closed	aggregate	prob_outbreak	0.0134528
aggregate	2	23	closed	aggregate	prob_outbreak	0.0291269
aggregate	2	24	closed	aggregate	prob_outbreak	0.0294438
aggregate	2	25	closed	aggregate	prob_outbreak	0.0297607
aggregate	2	26	closed	aggregate	prob_outbreak	0.0352571
aggregate	2	27	closed	aggregate	prob_outbreak	0.0737451
aggregate	2	28	closed	aggregate	prob_outbreak	0.119062
aggregate	2	29	closed	aggregate	prob_outbreak	0.135229
aggregate	2	30	closed	aggregate	prob_outbreak	0.135388
aggregate	2	31	closed	aggregate	prob_outbreak	0.135548
aggregate	2	32	closed	aggregate	prob_outbreak	0.135708
aggregate	2	33	closed	aggregate	prob_outbreak	0.135867
aggregate	2	34	closed	aggregate	prob_outbreak	0.136027
aggregate	2	35	closed	aggregate	prob_outbreak	0.147415
aggregate	2	36	closed	aggregate	prob_outbreak	0.173208
aggregate	2	37	closed	aggregate	prob_outbreak	0.173367
aggregate	2	38	closed	aggregate	prob_outbreak	0.173527
aggregate	2	39	closed	aggregate	prob_outbreak	0.173686
aggregate	2	40	closed	aggregate	prob_outbreak	0.173845
aggregate	2	41	closed	aggregate	prob_outbreak	0.174005
aggregate	2	42	closed	aggregate	prob_outbreak	0.174164
aggregate	2	43	closed	aggregate	prob_outbreak	0.21004
aggregate	2	44	closed	aggregate	prob_outbreak	0.261889
aggregate	2	45	closed	aggregate	prob_outbreak	0.325603
aggregate	2	46	closed	aggregate	prob_outbreak	0.394534
aggregate	2	47	closed	aggregate	prob_outbreak	0.473128
aggregate	2	48	closed	aggregate	prob_outbreak	0.551374
aggregate	2	49	closed	aggregate	prob_outbreak	0.63219
aggregate	2	50	closed	aggregate	prob_outbreak	0.713894
aggregate	2	51	closed	aggregate	prob_outbreak	0.745839
aggregate	2	52	closed	aggregate	prob_outbreak	0.745999
aggregate	2	53	closed	aggregate	prob_outbreak	0.746159
aggregate	2	54	closed	aggregate	prob_outbreak	0.746319
aggregate	2	55	closed	aggregate	prob_outbreak	0.746479
aggregate	2	56	closed	aggregate	prob_outbreak	0.746639
aggregate	2	57	closed	aggregate	prob_outbreak	0.773596
aggregate	2	58	closed	aggregate	prob_outbreak	0.850965
aggregate	2	59	closed	aggregate	prob_outbreak	0.910498
aggregate	2	60	closed	aggregate	prob_outbreak	0.940587
aggregate	2	61	closed	aggregate	prob_outbreak	0.970388
aggregate	2	62	closed	aggregate	prob_outbreak	0.997403
aggregate	2	63	closed	aggregate	prob_outbreak	0.998148
aggregate	2	64	closed	aggregate	prob_outbreak	0.998307
aggregate	2	65	closed	aggregate	prob_outbreak	0.998466
aggregate	2	66	closed	aggregate	prob_outbreak	0.998626
aggregate	2	67	closed	aggregate	prob_outbreak	0.998785
aggregate	2	68	closed	aggregate	prob_outbreak	0.998944
aggregate	2	69	closed	aggregate	prob_outbreak	0.999025
aggregate	2	70	closed	aggregate	prob_outbreak	0.999065
aggregate	2	71	closed	aggregate	prob_outbreak	0.999105
aggregate	2	72	closed	aggregate	prob_outbreak	0.999145
aggregate	2	73	closed	aggregate	prob_outbreak	0.999185
aggregate	2	74	closed	aggregate	prob_outbreak	0.999225
aggregate	2	75	closed	aggregate	prob_outbreak	0.999265
aggregate	2	76	closed	aggregate	prob_outbreak	0.999305
aggregate	2	77	closed	aggregate	prob_outbreak	0.999345
aggregate	2	78	closed	aggregate	prob_outbreak	0.999385
aggregate	2	79	closed	aggregate	prob_outbreak	0.999425
aggregate	2	80	closed	aggregate	prob_outbreak	0.999465
aggregate	2	81	closed	aggregate	prob_outbreak	0.999505
aggregate	2	82	closed	aggregate	prob_outbreak	0.999545
aggregate	2	83	closed	aggregate	prob_outbreak	0.999585
aggregate	2	84	closed	aggregate	prob_outbreak	0.999625
aggregate	2	85	closed	aggregate	prob_outbreak	0.999665
aggregate	2	86	closed	aggregate	prob_outbreak	0.999705
aggregate	2	87	closed	aggregate	prob_outbreak	0.999745
aggregate	2	88	closed	aggregate	prob_outbreak	0.999785
aggregate	2	89	closed	aggregate	prob_outbreak	0.999825
aggregate	2	90	closed	aggregate	prob_outbreak	0.999865
aggregate	2	91	closed	aggregate	prob_outbreak	0.999905
aggregate	2	92	closed	aggregate	prob_outbreak	0.999945
aggregate	2	93	closed	aggregate	prob_outbreak	0.999985
aggregate	2	94	closed	aggregate	prob_outbreak	1
aggregate	2	95	closed	aggregate	prob_outbreak	1
aggregate	2	96	closed	aggregate	prob_outbreak	1
aggregate	2	97	closed	aggregate	prob_outbreak	1
aggregate	2	98	closed	aggregate	prob_outbreak	1
aggregate	2	99	closed	aggregate	prob_outbreak	1
aggregate	2	100	closed	aggregate	prob_outbreak	1
aggregate	2	0	open	aggregate	prob_outbreak	0
aggregate	2	1	open	aggregate	prob_outbreak	0
aggregate	2	2	open	aggregate	prob_outbreak	0
aggregate	2	3	open	aggregate	prob_outbreak	0
aggregate	2	4	open	aggregate	prob_outbreak	0
aggregate	2	5	open	aggregate	prob_outbreak	0
aggregate	2	6	open	aggregate	prob_outbreak	0
aggregate	2	7	open	aggregate	prob_outbreak	0.0737898
aggregate	2	8	open	aggregate	prob_outbreak	0.188236
aggregate	2	9	open	aggregate	prob_outbreak	0.188396
aggregate	2	10	open	aggregate	prob_outbreak	0.188556
aggregate	2	11	open	aggregate	prob_outbreak	0.188716
aggregate	2	12	open	aggregate	prob_outbreak	0.188876
aggregate	2	13	open	aggregate	prob_outbreak	0.189036
aggregate	2	14	open	aggregate	prob_outbreak	0.195855
aggregate	2	15	open	aggregate	prob_outbreak	0.361176
aggregate	2	16	open	aggregate	prob_outbreak	0.516379
aggregate	2	17	open	aggregate	prob_outbreak	0.666776
aggregate	2	18	open	aggregate	prob_outbreak	0.785626
aggregate	2	19	open	aggregate	prob_outbreak	0.789945
aggregate	2	20	open	aggregate	prob_outbreak	0.790105
aggregate	2	21	open	aggregate	prob_outbreak	0.790265
aggregate	2	22	open	aggregate	prob_outbreak	0.790425
aggregate	2	23	open	aggregate	prob_outbreak	0.790585
aggregate	2	24	open	aggregate	prob_outbreak	0.790745
aggregate	2	25	open	aggregate	prob_outbreak	0.854787
aggregate	2	26	open	aggregate	prob_outbreak	0.920834
aggregate	2	27	open	aggregate	prob_outbreak	0.953282
aggregate	2	28	open	aggregate	prob_outbreak	0.969146
aggregate	2	29	open	aggregate	prob_outbreak	0.993132
aggregate	2	30	open	aggregate	prob_outbreak	0.995986
aggregate	2	31	open	aggregate	prob_outbreak	0.99884
aggregate	2	32	open	aggregate	prob_outbreak	0.999015
aggregate	2	33	open	aggregate	prob_outbreak	0.999031
aggregate	2	34	open	aggregate	prob_outbreak	0.999048
aggregate	2	35	open	aggregate	prob_outbreak	0.999065
aggregate	2	36	open	aggregate	prob_outbreak	0.999082
aggregate	2	37	open	aggregate	prob_outbreak	0.999098
aggregate	2	38	open	aggregate	prob_outbreak	0.999115
aggregate	2	39	open	aggregate	prob_outbreak	0.999132
aggregate	2	40	open	aggregate	prob_outbreak	0.999148
aggregate	2	41	open	aggregate	prob_outbreak	0.999165
aggregate	2	42	open	aggregate	prob_outbreak	0.999182
aggregate	2	43	open	aggregate	prob_outbreak	0.999199
aggregate	2	44	open	aggregate	prob_outbreak	0.999215
aggregate	2	45	open	aggregate	prob_outbreak	0.999232
aggregate	2	46	open	aggregate	prob_outbreak	0.999249
aggregate	2	47	open	aggregate	prob_outbreak	0.999265
aggregate	2	48	open	aggregate	prob_outbreak	0.999282
aggregate	2	49	open	aggregate	prob_outbreak	0.999299
aggregate	2	50	open	aggregate	prob_outbreak	0.999316
aggregate	2	51	open	aggregate	prob_outbreak	0.999332
aggregate	2	52	open	aggregate	prob_outbreak	0.999349
aggregate	2	53	open	aggregate	prob_outbreak	0.999366
aggregate	2	54	open	aggregate	prob_outbreak	0.999382
aggregate	2	55	open	aggregate	prob_outbreak	0.999399
aggregate	2	56	open	aggregate	prob_outbreak	0.999416
aggregate	2	57	open	aggregate	prob_outbreak	0.999432
aggregate	2	58	open	aggregate	prob_outbreak	0.999449
aggregate	2	59	open	aggregate	prob_outbreak	0.999466
aggregate	2	60	open	aggregate	prob_outbreak	0.999483
aggregate	2	61	open	aggregate	prob_outbreak	0.999499
aggregate	2	62	open	aggregate	prob_outbreak	0.999516
aggregate	2	63	open	aggregate	prob_outbreak	0.999533
aggregate	2	64	open	aggregate	prob_outbreak	0.999549
aggregate	2	65	open	aggregate	prob_outbreak	0.999566
aggregate	2	66	open	aggregate	prob_outbreak	0.999583
aggregate	2	67	open	aggregate	prob_outbreak	0.9996
aggregate	2	68	open	aggregate	prob_outbreak	0.999616
aggregate	2	69	open	aggregate	prob_outbreak	0.999633
aggregate	2	70	open	aggregate	prob_outbreak	0.99965
aggregate	2	71	open	aggregate	prob_outbreak	0.999666
aggregate	2	72	open	aggregate	prob_outbreak	0.999683
aggregate	2	73	open	aggregate	prob_outbreak	0.9997
aggregate	2	74	open	aggregate	prob_outbreak	0.999716
aggregate	2	75	open	aggregate	prob_outbreak	0.999733
aggregate	2	76	open	aggregate	prob_outbreak	0.99975
aggregate	2	77	open	aggregate	prob_outbreak	0.999767
aggregate	2	78	open	aggregate	prob_outbreak	0.999783
aggregate	2	79	open	aggregate	prob_outbreak	0.9998
aggregate	2	80	open	aggregate	prob_outbreak	0.999817
aggregate	2	81	open	aggregate	prob_outbreak	0.999833
aggregate	2	82	open	aggregate	prob_outbreak	0.99985
aggregate	2	83	open	aggregate	prob_outbreak	0.999867
aggregate	2	84	open	aggregate	prob_outbreak	0.999884
aggregate	2	85	open	aggregate	prob_outbreak	0.9999
aggregate	2	86	open	aggregate	prob_outbreak	0.999917
aggregate	2	87	open	aggregate	prob_outbreak	0.999934
aggregate	2	88	open	aggregate	prob_outbreak	0.99995
aggregate	2	89	open	aggregate	prob_outbreak	0.999967
aggregate	2	90	open	aggregate	prob_outbreak	0.999984
aggregate	2	91	open	aggregate	prob_outbreak	1
aggregate	2	92	open	aggregate	prob_outbreak	1
aggregate	2	93	open	aggregate	prob_outbreak	1
aggregate	2	94	open	aggregate	prob_outbreak	1
aggregate	2	95	open	aggregate	prob_outbreak	1
aggregate	2	96	open	aggregate	prob_outbreak	1
aggregate	2	97	open	aggregate	prob_outbreak	1
aggregate	2	98	open	aggregate	prob_outbreak	1
aggregate	2	99	open	aggregate	prob_outbreak	1
aggregate	2	100	open	aggregate	prob_outbreak	1
aggregate	2	0	5percent	aggregate	prob_outbreak	0
aggregate	2	1	5percent	aggregate	prob_outbreak	0
aggregate	2	2	5percent	aggregate	prob_outbreak	0
aggregate	2	3	5percent	aggregate	prob_outbreak	0
aggregate	2	4	5percent	aggregate	prob_outbreak	0
aggregate	2	5	5percent	aggregate	prob_outbreak	0
aggregate	2	6	5percent	aggregate	prob_outbreak	0
aggregate	2	7	5percent	aggregate	prob_outbreak	0
aggregate	2	8	5percent	aggregate	prob_outbreak	0
aggregate	2	9	5percent	aggregate	prob_outbreak	0
aggregate	2	10	5percent	aggregate	prob_outbreak	0
aggregate	2	11	5percent	aggregate	prob_outbreak	0
aggregate	2	12	5percent	aggregate	prob_outbreak	0.0165396
aggregate	2	13	5percent	aggregate	prob_outbreak	0.0486056
aggregate	2	14	5percent	aggregate	prob_outbreak	0.0982156
aggregate	2	15	5percent	aggregate	prob_outbreak	0.153283
aggregate	2	16	5percent	aggregate	prob_outbreak	0.181257
aggregate	2	17	5percent	aggregate	prob_outbreak	0.181417
aggregate	2	18	5percent	aggregate	prob_outbreak	0.181577
aggregate	2	19	5percent	aggregate	prob_outbreak	0.181737
aggregate	2	20	5percent	aggregate	prob_outbreak	0.181897
aggregate	2	21	5percent	aggregate	prob_outbreak	0.182057
aggregate	2	22	5percent	aggregate	prob_outbreak	0.198646
aggregate	2	23	5percent	aggregate	prob_outbreak	0.273465
aggregate	2	24	5percent	aggregate	prob_outbreak	0.340335
aggregate	2	25	5percent	aggregate	prob_outbreak	0.411012
aggregate	2	26	5percent	aggregate	prob_outbreak	0.458723
aggregate	2	27	5percent	aggregate	prob_outbreak	0.513771
aggregate	2	28	5percent	aggregate	prob_outbreak	0.539628
aggregate	2	29	5percent	aggregate	prob_outbreak	0.539788
aggregate	2	30	5percent	aggregate	prob_outbreak	0.539948
aggregate	2	31	5percent	aggregate	prob_outbreak	0.540107
aggregate	2	32	5percent	aggregate	prob_outbreak	0.540267
aggregate	2	33	5percent	aggregate	prob_outbreak	0.540427
aggregate	2	34	5percent	aggregate	prob_outbreak	0.552243
aggregate	2	35	5percent	aggregate	prob_outbreak	0.637716
aggregate	2	36	5percent	aggregate	prob_outbreak	0.755654
aggregate	2	37	5percent	aggregate	prob_outbreak	0.859479
aggregate	2	38	5percent	aggregate	prob_outbreak	0.915401
aggregate	2	39	5percent	aggregate	prob_outbreak	0.942545
aggregate	2	40	5percent	aggregate	prob_outbreak	0.968744
aggregate	2	41	5percent	aggregate	prob_outbreak	0.99001
aggregate	2	42	5percent	aggregate	prob_outbreak	0.990169
aggregate	2	43	5percent	aggregate	prob_outbreak	0.990328
aggregate	2	44	5percent	aggregate	prob_outbreak	0.990487
aggregate	2	45	5percent	aggregate	prob_outbreak	0.990646
aggregate	2	46	5percent	aggregate	prob_outbreak	0.990805
aggregate	2	47	5percent	aggregate	prob_outbreak	0.990964
aggregate	2	48	5percent	aggregate	prob_outbreak	0.998062
aggregate	2	49	5percent	aggregate	prob_outbreak	0.998219
aggregate	2	50	5percent	aggregate	prob_outbreak	0.998377
aggregate	2	51	5percent	aggregate	prob_outbreak	0.998534
aggregate	2	52	5percent	aggregate	prob_outbreak	0.998691
aggregate	2	53	5percent	aggregate	prob_outbreak	0.998849
aggregate	2	54	5percent	aggregate	prob_outbreak	0.999
aggregate	2	55	5percent	aggregate	prob_outbreak	0.999027
aggregate	2	56	5percent	aggregate	prob_outbreak	0.999054
aggregate	2	57	5percent	aggregate	prob_outbreak	0.999081
aggregate	2	58	5percent	aggregate	prob_outbreak	0.999108
aggregate	2	59	5percent	aggregate	prob_outbreak	0.999136
aggregate	2	60	5percent	aggregate	prob_outbreak	0.999163
aggregate	2	61	5percent	aggregate	prob_outbreak	0.99919
aggregate	2	62	5percent	aggregate	prob_outbreak	0.999217
aggregate	2	63	5percent	aggregate	prob_outbreak	0.999244
aggregate	2	64	5percent	aggregate	prob_outbreak	0.999271
aggregate	2	65	5percent	aggregate	prob_outbreak	0.999298
aggregate	2	66	5percent	aggregate	prob_outbreak	0.999325
aggregate	2	67	5percent	aggregate	prob_outbreak	0.999352
aggregate	2	68	5percent	aggregate	prob_outbreak	0.999379
aggregate	2	69	5percent	aggregate	prob_outbreak	0.999406
aggregate	2	70	5percent	aggregate	prob_outbreak	0.999433
aggregate	2	71	5percent	aggregate	prob_outbreak	0.99946
aggregate	2	72	5percent	aggregate	prob_outbreak	0.999487
aggregate	2	73	5percent	aggregate	prob_outbreak	0.999514
aggregate	2	74	5percent	aggregate	prob_outbreak	0.999542
aggregate	2	75	5percent	aggregate	prob_outbreak	0.999569
aggregate	2	76	5percent	aggregate	prob_outbreak	0.999596
aggregate	2	77	5percent	aggregate	prob_outbreak	0.999623
aggregate	2	78	5percent	aggregate	prob_outbreak	0.99965
aggregate	2	79	5percent	aggregate	prob_outbreak	0.999677
aggregate	2	80	5percent	aggregate	prob_outbreak	0.999704
aggregate	2	81	5percent	aggregate	prob_outbreak	0.999731
aggregate	2	82	5percent	aggregate	prob_outbreak	0.999758
aggregate	2	83	5percent	aggregate	prob_outbreak	0.999785
aggregate	2	84	5percent	aggregate	prob_outbreak	0.999812
aggregate	2	85	5percent	aggregate	prob_outbreak	0.999839
aggregate	2	86	5percent	aggregate	prob_outbreak	0.999866
aggregate	2	87	5percent	aggregate	prob_outbreak	0.999893
aggregate	2	88	5percent	aggregate	prob_outbreak	0.99992
aggregate	2	89	5percent	aggregate	prob_outbreak	0.999948
aggregate	2	90	5percent	aggregate	prob_outbreak	0.999975
aggregate	2	91	5percent	aggregate	prob_outbreak	1
aggregate	2	92	5percent	aggregate	prob_outbreak	1
aggregate	2	93	5percent	aggregate	prob_outbreak	1
aggregate	2	94	5percent	aggregate	prob_outbreak	1
aggregate	2	95	5percent	aggregate	prob_outbreak	1
aggregate	2	96	5percent	aggregate	prob_outbreak	1
aggregate	2	97	5percent	aggregate	prob_outbreak	1
aggregate	2	98	5percent	aggregate	prob_outbreak	1
aggregate	2	99	5percent	aggregate	prob_outbreak	1
aggregate	2	100	5percent	aggregate	prob_outbreak	1
aggregate	2	0	2weeks	aggregate	prob_outbreak	0
aggregate	2	1	2weeks	aggregate	prob_outbreak	0
aggregate	2	2	2weeks	aggregate	prob_outbreak	0
aggregate	2	3	2weeks	aggregate	prob_outbreak	0
aggregate	2	4	2weeks	aggregate	prob_outbreak	0
aggregate	2	5	2weeks	aggregate	prob_outbreak	0
aggregate	2	6	2weeks	aggregate	prob_outbreak	0
aggregate	2	7	2weeks	aggregate	prob_outbreak	0
aggregate	2	8	2weeks	aggregate	prob_outbreak	0
aggregate	2	9	2weeks	aggregate	prob_outbreak	0
aggregate	2	10	2weeks	aggregate	prob_outbreak	0
aggregate	2	11	2weeks	aggregate	prob_outbreak	0.0248496
aggregate	2	12	2weeks	aggregate	prob_outbreak	0.0791366
aggregate	2	13	2weeks	aggregate	prob_outbreak	0.130125
aggregate	2	14	2weeks	aggregate	prob_outbreak	0.18322
aggregate	2	15	2weeks	aggregate	prob_outbreak	0.187336
aggregate	2	16	2weeks	aggregate	prob_outbreak	0.187496
aggregate	2	17	2weeks	aggregate	prob_outbreak	0.187656
aggregate	2	18	2weeks	aggregate	prob_outbreak	0.187815
aggregate	2	19	2weeks	aggregate	prob_outbreak	0.187975
aggregate	2	20	2weeks	aggregate	prob_outbreak	0.188135
aggregate	2	21	2weeks	aggregate	prob_outbreak	0.232291
aggregate	2	22	2weeks	aggregate	prob_outbreak	0.3033
aggregate	2	23	2weeks	aggregate	prob_outbreak	0.381349
aggregate	2	24	2weeks	aggregate	prob_outbreak	0.445543
aggregate	2	25	2weeks	aggregate	prob_outbreak	0.533467
aggregate	2	26	2weeks	aggregate	prob_outbreak	0.599674
aggregate	2	27	2weeks	aggregate	prob_outbreak	0.666225
aggregate	2	28	2weeks	aggregate	prob_outbreak	0.722658
aggregate	2	29	2weeks	aggregate	prob_outbreak	0.788467
aggregate	2	30	2weeks	aggregate	prob_outbreak	0.805922
aggregate	2	31	2weeks	aggregate	prob_outbreak	0.806082
aggregate	2	32	2weeks	aggregate	prob_outbreak	0.806241
aggregate	2	33	2weeks	aggregate	prob_outbreak	0.806401
aggregate	2	34	2weeks	aggregate	prob_outbreak	0.806561
aggregate	2	35	2weeks	aggregate	prob_outbreak	0.80672
aggregate	2	36	2weeks	aggregate	prob_outbreak	0.825343
aggregate	2	37	2weeks	aggregate	prob_outbreak	0.869367
aggregate	2	38	2weeks	aggregate	prob_outbreak	0.904153
aggregate	2	39	2weeks	aggregate	prob_outbreak	0.920583
aggregate	2	40	2weeks	aggregate	prob_outbreak	0.934286
aggregate	2	41	2weeks	aggregate	prob_outbreak	0.952014
aggregate	2	42	2weeks	aggregate	prob_outbreak	0.97158
aggregate	2	43	2weeks	aggregate	prob_outbreak	0.984077
aggregate	2	44	2weeks	aggregate	prob_outbreak	0.984236
aggregate	2	45	2weeks	aggregate	prob_outbreak	0.984396
aggregate	2	46	2weeks	aggregate	prob_outbreak	0.984555
aggregate	2	47	2weeks	aggregate	prob_outbreak	0.984714
aggregate	2	48	2weeks	aggregate	prob_outbreak	0.984873
aggregate	2	49	2weeks	aggregate	prob_outbreak	0.993038
aggregate	2	50	2weeks	aggregate	prob_outbreak	0.999017
aggregate	2	51	2weeks	aggregate	prob_outbreak	0.999041
aggregate	2	52	2weeks	aggregate	prob_outbreak	0.999066
aggregate	2	53	2weeks	aggregate	prob_outbreak	0.999091
aggregate	2	54	2weeks	aggregate	prob_outbreak	0.999116
aggregate	2	55	2weeks	aggregate	prob_outbreak	0.99914
aggregate	2	56	2weeks	aggregate	prob_outbreak	0.999165
aggregate	2	57	2weeks	aggregate	prob_outbreak	0.99919
aggregate	2	58	2weeks	aggregate	prob_outbreak	0.999214
aggregate	2	59	2weeks	aggregate	prob_outbreak	0.999239
aggregate	2	60	2weeks	aggregate	prob_outbreak	0.999264
aggregate	2	61	2weeks	aggregate	prob_outbreak	0.999288
aggregate	2	62	2weeks	aggregate	prob_outbreak	0.999313
aggregate	2	63	2weeks	aggregate	prob_outbreak	0.999338
aggregate	2	64	2weeks	aggregate	prob_outbreak	0.999362
aggregate	2	65	2weeks	aggregate	prob_outbreak	0.999387
aggregate	2	66	2weeks	aggregate	prob_outbreak	0.999412
aggregate	2	67	2weeks	aggregate	prob_outbreak	0.999436
aggregate	2	68	2weeks	aggregate	prob_outbreak	0.999461
aggregate	2	69	2weeks	aggregate	prob_outbreak	0.999486
aggregate	2	70	2weeks	aggregate	prob_outbreak	0.99951
aggregate	2	71	2weeks	aggregate	prob_outbreak	0.999535
aggregate	2	72	2weeks	aggregate	prob_outbreak	0.99956
aggregate	2	73	2weeks	aggregate	prob_outbreak	0.999584
aggregate	2	74	2weeks	aggregate	prob_outbreak	0.999609
aggregate	2	75	2weeks	aggregate	prob_outbreak	0.999634
aggregate	2	76	2weeks	aggregate	prob_outbreak	0.999658
aggregate	2	77	2weeks	aggregate	prob_outbreak	0.999683
aggregate	2	78	2weeks	aggregate	prob_outbreak	0.999708
aggregate	2	79	2weeks	aggregate	prob_outbreak	0.999732
aggregate	2	80	2weeks	aggregate	prob_outbreak	0.999757
aggregate	2	81	2weeks	aggregate	prob_outbreak	0.999782
aggregate	2	82	2weeks	aggregate	prob_outbreak	0.999806
aggregate	2	83	2weeks	aggregate	prob_outbreak	0.999831
aggregate	2	84	2weeks	aggregate	prob_outbreak	0.999856
aggregate	2	85	2weeks	aggregate	prob_outbreak	0.99988
aggregate	2	86	2weeks	aggregate	prob_outbreak	0.999905
aggregate	2	87	2weeks	aggregate	prob_outbreak	0.99993
aggregate	2	88	2weeks	aggregate	prob_outbreak	0.999955
aggregate	2	89	2weeks	aggregate	prob_outbreak	0.999979
aggregate	2	90	2weeks	aggregate	prob_outbreak	1
aggregate	2	91	2weeks	aggregate	prob_outbreak	1
aggregate	2	92	2weeks	aggregate	prob_outbreak	1
aggregate	2	93	2weeks	aggregate	prob_outbreak	1
aggregate	2	94	2weeks	aggregate	prob_outbreak	1
aggregate	2	95	2weeks	aggregate	prob_outbreak	1
aggregate	2	96	2weeks	aggregate	prob_outbreak	1
aggregate	2	97	2weeks	aggregate	prob_outbreak	1
aggregate	2	98	2weeks	aggregate	prob_outbreak	1
aggregate	2	99	2weeks	aggregate	prob_outbreak	1
aggregate	2	100	2weeks	aggregate	prob_outbreak	1
aggregate	2	0	closed	aggregate	days_closed	183.499
aggregate	2	1	closed	aggregate	days_closed	183.499
aggregate	2	2	closed	aggregate	days_closed	183.499
aggregate	2	3	closed	aggregate	days_closed	183.499
aggregate	2	4	closed	aggregate	days_closed	183.499
aggregate	2	5	closed	aggregate	days_closed	183.499
aggregate	2	6	closed	aggregate	days_closed	183.499
aggregate	2	7	closed	aggregate	days_closed	183.509
aggregate	2	8	closed	aggregate	days_closed	183.521
aggregate	2	9	closed	aggregate	days_closed	183.533
aggregate	2	10	closed	aggregate	days_closed	183.546
aggregate	2	11	closed	aggregate	days_closed	183.558
aggregate	2	12	closed	aggregate	days_closed	183.57
aggregate	2	13	closed	aggregate	days_closed	183.583
aggregate	2	14	closed	aggregate	days_closed	183.595
aggregate	2	15	closed	aggregate	days_closed	183.607
aggregate	2	16	closed	aggregate	days_closed	183.619
aggregate	2	17	closed	aggregate	days_closed	183.632
aggregate	2	18	closed	aggregate	days_closed	183.644
aggregate	2	19	closed	aggregate	days_closed	183.656
aggregate	2	20	closed	aggregate	days_closed	183.669
aggregate	2	21	closed	aggregate	days_closed	183.681
aggregate	2	22	closed	aggregate	days_closed	183.693
aggregate	2	23	closed	aggregate	days_closed	183.706
aggregate	2	24	closed	aggregate	days_closed	183.718
aggregate	2	25	closed	aggregate	days_closed	183.73
aggregate	2	26	closed	aggregate	days_closed	183.743
aggregate	2	27	closed	aggregate	days_closed	183.755
aggregate	2	28	closed	aggregate	days_closed	183.767
aggregate	2	29	closed	aggregate	days_closed	183.779
aggregate	2	30	closed	aggregate	days_closed	183.792
aggregate	2	31	closed	aggregate	days_closed	183.804
aggregate	2	32	closed	aggregate	days_closed	183.816
aggregate	2	33	closed	aggregate	days_closed	183.829
aggregate	2	34	closed	aggregate	days_closed	183.841
aggregate	2	35	closed	aggregate	days_closed	183.853
aggregate	2	36	closed	aggregate	days_closed	183.866
aggregate	2	37	closed	aggregate	days_closed	183.878
aggregate	2	38	closed	aggregate	days_closed	183.89
aggregate	2	39	closed	aggregate	days_closed	183.903
aggregate	2	40	closed	aggregate	days_closed	183.915
aggregate	2	41	closed	aggregate	days_closed	183.927
aggregate	2	42	closed	aggregate	days_closed	183.939
aggregate	2	43	closed	aggregate	days_closed	183.952
aggregate	2	44	closed	aggregate	days_closed	183.964
aggregate	2	45	closed	aggregate	days_closed	183.976
aggregate	2	46	closed	aggregate	days_closed	183.989
aggregate	2	47	closed	aggregate	days_closed	184.001
aggregate	2	48	closed	aggregate	days_closed	184.013
aggregate	2	49	closed	aggregate	days_closed	184.026
aggregate	2	50	closed	aggregate	days_closed	184.038
aggregate	2	51	closed	aggregate	days_closed	184.05
aggregate	2	52	closed	aggregate	days_closed	184.063
aggregate	2	53	closed	aggregate	days_closed	184.075
aggregate	2	54	closed	aggregate	days_closed	184.087
aggregate	2	55	closed	aggregate	days_closed	184.099
aggregate	2	56	closed	aggregate	days_closed	184.112
aggregate	2	57	closed	aggregate	days_closed	184.124
aggregate	2	58	closed	aggregate	days_closed	184.136
aggregate	2	59	closed	aggregate	days_closed	184.149
aggregate	2	60	closed	aggregate	days_closed	184.161
aggregate	2	61	closed	aggregate	days_closed	184.173
aggregate	2	62	closed	aggregate	days_closed	184.186
aggregate	2	63	closed	aggregate	days_closed	184.198
aggregate	2	64	closed	aggregate	days_closed	184.21
aggregate	2	65	closed	aggregate	days_closed	184.223
aggregate	2	66	closed	aggregate	days_closed	184.235
aggregate	2	67	closed	aggregate	days_closed	184.247
aggregate	2	68	closed	aggregate	days_closed	184.259
aggregate	2	69	closed	aggregate	days_closed	184.272
aggregate	2	70	closed	aggregate	days_closed	184.284
aggregate	2	71	closed	aggregate	days_closed	184.296
aggregate	2	72	closed	aggregate	days_closed	184.309
aggregate	2	73	closed	aggregate	days_closed	184.321
aggregate	2	74	closed	aggregate	days_closed	184.333
aggregate	2	75	closed	aggregate	days_closed	184.346
aggregate	2	76	closed	aggregate	days_closed	184.358
aggregate	2	77	closed	aggregate	days_closed	184.37
aggregate	2	78	closed	aggregate	days_closed	184.383
aggregate	2	79	closed	aggregate	days_closed	184.395
aggregate	2	80	closed	aggregate	days_closed	184.407
aggregate	2	81	closed	aggregate	days_closed	184.419
aggregate	2	82	closed	aggregate	days_closed	184.432
aggregate	2	83	closed	aggregate	days_closed	184.444
aggregate	2	84	closed	aggregate	days_closed	184.456
aggregate	2	85	closed	aggregate	days_closed	184.469
aggregate	2	86	closed	aggregate	days_closed	184.481
aggregate	2	87	closed	aggregate	days_closed	184.493
aggregate	2	88	closed	aggregate	days_closed	184.52
aggregate	2	89	closed	aggregate	days_closed	184.56
aggregate	2	90	closed	aggregate	days_closed	184.6
aggregate	2	91	closed	aggregate	days_closed	184.64
aggregate	2	92	closed	aggregate	days_closed	184.68
aggregate	2	93	closed	aggregate	days_closed	184.72
aggregate	2	94	closed	aggregate	days_closed	184.76
aggregate	2	95	closed	aggregate	days_closed	184.8
aggregate	2	96	closed	aggregate	days_closed	184.84
aggregate	2	97	closed	aggregate	days_closed	184.88
aggregate	2	98	closed	aggregate	days_closed	184.92
aggregate	2	99	closed	aggregate	days_closed	184.96
aggregate	2	100	closed	aggregate	days_closed	185
aggregate	2	0	open	aggregate	days_closed	1
aggregate	2	1	open	aggregate	days_closed	1
aggregate	2	2	open	aggregate	days_closed	1
aggregate	2	3	open	aggregate	days_closed	1
aggregate	2	4	open	aggregate	days_closed	1
aggregate	2	5	open	aggregate	days_closed	1
aggregate	2	6	open	aggregate	days_closed	1
aggregate	2	7	open	aggregate	days_closed	1
aggregate	2	8	open	aggregate	days_closed	1
aggregate	2	9	open	aggregate	days_closed	1
aggregate	2	10	open	aggregate	days_closed	1
aggregate	2	11	open	aggregate	days_closed	1
aggregate	2	12	open	aggregate	days_closed	1
aggregate	2	13	open	aggregate	days_closed	1
aggregate	2	14	open	aggregate	days_closed	1
aggregate	2	15	open	aggregate	days_closed	1
aggregate	2	16	open	aggregate	days_closed	1
aggregate	2	17	open	aggregate	days_closed	1
aggregate	2	18	open	aggregate	days_closed	1
aggregate	2	19	open	aggregate	days_closed	1
aggregate	2	20	open	aggregate	days_closed	1
aggregate	2	21	open	aggregate	days_closed	1
aggregate	2	22	open	aggregate	days_closed	1
aggregate	2	23	open	aggregate	days_closed	1
aggregate	2	24	open	aggregate	days_closed	1
aggregate	2	25	open	aggregate	days_closed	1
aggregate	2	26	open	aggregate	days_closed	1
aggregate	2	27	open	aggregate	days_closed	1
aggregate	2	28	open	aggregate	days_closed	1
aggregate	2	29	open	aggregate	days_closed	1
aggregate	2	30	open	aggregate	days_closed	1
aggregate	2	31	open	aggregate	days_closed	1
aggregate	2	32	open	aggregate	days_closed	1
aggregate	2	33	open	aggregate	days_closed	1
aggregate	2	34	open	aggregate	days_closed	1
aggregate	2	35	open	aggregate	days_closed	1
aggregate	2	36	open	aggregate	days_closed	1
aggregate	2	37	open	aggregate	days_closed	1
aggregate	2	38	open	aggregate	days_closed	1
aggregate	2	39	open	aggregate	days_closed	1
aggregate	2	40	open	aggregate	days_closed	1
aggregate	2	41	open	aggregate	days_closed	1
aggregate	2	42	open	aggregate	days_closed	1
aggregate	2	43	open	aggregate	days_closed	1
aggregate	2	44	open	aggregate	days_closed	1
aggregate	2	45	open	aggregate	days_closed	1
aggregate	2	46	open	aggregate	days_closed	1
aggregate	2	47	open	aggregate	days_closed	1
aggregate	2	48	open	aggregate	days_closed	1
aggregate	2	49	open	aggregate	days_closed	1
aggregate	2	50	open	aggregate	days_closed	1
aggregate	2	51	open	aggregate	days_closed	1
aggregate	2	52	open	aggregate	days_closed	1
aggregate	2	53	open	aggregate	days_closed	1
aggregate	2	54	open	aggregate	days_closed	1
aggregate	2	55	open	aggregate	days_closed	1
aggregate	2	56	open	aggregate	days_closed	1
aggregate	2	57	open	aggregate	days_closed	1
aggregate	2	58	open	aggregate	days_closed	1
aggregate	2	59	open	aggregate	days_closed	1
aggregate	2	60	open	aggregate	days_closed	1
aggregate	2	61	open	aggregate	days_closed	1
aggregate	2	62	open	aggregate	days_closed	1
aggregate	2	63	open	aggregate	days_closed	1
aggregate	2	64	open	aggregate	days_closed	1
aggregate	2	65	open	aggregate	days_closed	1
aggregate	2	66	open	aggregate	days_closed	1
aggregate	2	67	open	aggregate	days_closed	1
aggregate	2	68	open	aggregate	days_closed	1
aggregate	2	69	open	aggregate	days_closed	1
aggregate	2	70	open	aggregate	days_closed	1
aggregate	2	71	open	aggregate	days_closed	1
aggregate	2	72	open	aggregate	days_closed	1
aggregate	2	73	open	aggregate	days_closed	1
aggregate	2	74	open	aggregate	days_closed	1
aggregate	2	75	open	aggregate	days_closed	1
aggregate	2	76	open	aggregate	days_closed	1
aggregate	2	77	open	aggregate	days_closed	1
aggregate	2	78	open	aggregate	days_closed	1
aggregate	2	79	open	aggregate	days_closed	1
aggregate	2	80	open	aggregate	days_closed	1
aggregate	2	81	open	aggregate	days_closed	1
aggregate	2	82	open	aggregate	days_closed	1
aggregate	2	83	open	aggregate	days_closed	1
aggregate	2	84	open	aggregate	days_closed	1
aggregate	2	85	open	aggregate	days_closed	1
aggregate	2	86	open	aggregate	days_closed	1
aggregate	2	87	open	aggregate	days_closed	1
aggregate	2	88	open	aggregate	days_closed	1
aggregate	2	89	open	aggregate	days_closed	1
aggregate	2	90	open	aggregate	days_closed	1
aggregate	2	91	open	aggregate	days_closed	1
aggregate	2	92	open	aggregate	days_closed	1
aggregate	2	93	open	aggregate	days_closed	1
aggregate	2	94	open	aggregate	days_closed	1
aggregate	2	95	open	aggregate	days_closed	1
aggregate	2	96	open	aggregate	days_closed	1
aggregate	2	97	open	aggregate	days_closed	1
aggregate	2	98	open	aggregate	days_closed	1
aggregate	2	99	open	aggregate	days_closed	1
aggregate	2	100	open	aggregate	days_closed	1
aggregate	2	0	5percent	aggregate	days_closed	0
aggregate	2	1	5percent	aggregate	days_closed	0
aggregate	2	2	5percent	aggregate	days_closed	1.49814
aggregate	2	3	5percent	aggregate	days_closed	4.4359
aggregate	2	4	5percent	aggregate	days_closed	7.54102
aggregate	2	5	5percent	aggregate	days_closed	11.1947
aggregate	2	6	5percent	aggregate	days_closed	15.4304
aggregate	2	7	5percent	aggregate	days_closed	18.2802
aggregate	2	8	5percent	aggregate	days_closed	20.4086
aggregate	2	9	5percent	aggregate	days_closed	23.2505
aggregate	2	10	5percent	aggregate	days_closed	25.5015
aggregate	2	11	5percent	aggregate	days_closed	27.7628
aggregate	2	12	5percent	aggregate	days_closed	30.0655
aggregate	2	13	5percent	aggregate	days_closed	32.4064
aggregate	2	14	5percent	aggregate	days_closed	35.2235
aggregate	2	15	5percent	aggregate	days_closed	37.5514
aggregate	2	16	5percent	aggregate	days_closed	39.7278
aggregate	2	17	5percent	aggregate	days_closed	45.6144
aggregate	2	18	5percent	aggregate	days_closed	52.0853
aggregate	2	19	5percent	aggregate	days_closed	56.5208
aggregate	2	20	5percent	aggregate	days_closed	61.8195
aggregate	2	21	5percent	aggregate	days_closed	66.4955
aggregate	2	22	5percent	aggregate	days_closed	70.4622
aggregate	2	23	5percent	aggregate	days_closed	73.3891
aggregate	2	24	5percent	aggregate	days_closed	76.4425
aggregate	2	25	5percent	aggregate	days_closed	79.5838
aggregate	2	26	5percent	aggregate	days_closed	82.5638
aggregate	2	27	5percent	aggregate	days_closed	86.0857
aggregate	2	28	5percent	aggregate	days_closed	90.0452
aggregate	2	29	5percent	aggregate	days_closed	93.0993
aggregate	2	30	5percent	aggregate	days_closed	95.6549
aggregate	2	31	5percent	aggregate	days_closed	98.5515
aggregate	2	32	5percent	aggregate	days_closed	103.189
aggregate	2	33	5percent	aggregate	days_closed	106.764
aggregate	2	34	5percent	aggregate	days_closed	108.985
aggregate	2	35	5percent	aggregate	days_closed	110.457
aggregate	2	36	5percent	aggregate	days_closed	111.865
aggregate	2	37	5percent	aggregate	days_closed	113.435
aggregate	2	38	5percent	aggregate	days_closed	114.458
aggregate	2	39	5percent	aggregate	days_closed	115.414
aggregate	2	40	5percent	aggregate	days_closed	116.494
aggregate	2	41	5percent	aggregate	days_closed	118.692
aggregate	2	42	5percent	aggregate	days_closed	121.828
aggregate	2	43	5percent	aggregate	days_closed	123.917
aggregate	2	44	5percent	aggregate	days_closed	123.975
aggregate	2	45	5percent	aggregate	days_closed	124.033
aggregate	2	46	5percent	aggregate	days_closed	125.002
aggregate	2	47	5percent	aggregate	days_closed	128.622
aggregate	2	48	5percent	aggregate	days_closed	128.916
aggregate	2	49	5percent	aggregate	days_closed	128.945
aggregate	2	50	5percent	aggregate	days_closed	128.975
aggregate	2	51	5percent	aggregate	days_closed	129.004
aggregate	2	52	5percent	aggregate	days_closed	129.033
aggregate	2	53	5percent	aggregate	days_closed	129.063
aggregate	2	54	5percent	aggregate	days_closed	130.973
aggregate	2	55	5percent	aggregate	days_closed	134.857
aggregate	2	56	5percent	aggregate	days_closed	138.603
aggregate	2	57	5percent	aggregate	days_closed	142.321
aggregate	2	58	5percent	aggregate	days_closed	145.961
aggregate	2	59	5percent	aggregate	days_closed	150.302
aggregate	2	60	5percent	aggregate	days_closed	155.266
aggregate	2	61	5percent	aggregate	days_closed	159.872
aggregate	2	62	5percent	aggregate	days_closed	163.585
aggregate	2	63	5percent	aggregate	days_closed	166.883
aggregate	2	64	5percent	aggregate	days_closed	170.027
aggregate	2	65	5percent	aggregate	days_closed	172.794
aggregate	2	66	5percent	aggregate	days_closed	175.878
aggregate	2	67	5percent	aggregate	days_closed	179.146
aggregate	2	68	5percent	aggregate	days_closed	180.68
aggregate	2	69	5percent	aggregate	days_closed	181.581
aggregate	2	70	5percent	aggregate	days_closed	182.126
aggregate	2	71	5percent	aggregate	days_closed	182.402
aggregate	2	72	5percent	aggregate	days_closed	182.677
aggregate	2	73	5percent	aggregate	days_closed	182.953
aggregate	2	74	5percent	aggregate	days_closed	183.021
aggregate	2	75	5percent	aggregate	days_closed	183.081
aggregate	2	76	5percent	aggregate	days_closed	183.141
aggregate	2	77	5percent	aggregate	days_closed	183.358
aggregate	2	78	5percent	aggregate	days_closed	183.594
aggregate	2	79	5percent	aggregate	days_closed	183.83
aggregate	2	80	5percent	aggregate	days_closed	183.898
aggregate	2	81	5percent	aggregate	days_closed	183.909
aggregate	2	82	5percent	aggregate	days_closed	183.921
aggregate	2	83	5percent	aggregate	days_closed	183.932
aggregate	2	84	5percent	aggregate	days_closed	183.943
aggregate	2	85	5percent	aggregate	days_closed	183.955
aggregate	2	86	5percent	aggregate	days_closed	183.966
aggregate	2	87	5percent	aggregate	days_closed	183.978
aggregate	2	88	5percent	aggregate	days_closed	183.989
aggregate	2	89	5percent	aggregate	days_closed	184.001
aggregate	2	90	5percent	aggregate	days_closed	184.012
aggregate	2	91	5percent	aggregate	days_closed	184.024
aggregate	2	92	5percent	aggregate	days_closed	184.035
aggregate	2	93	5percent	aggregate	days_closed	184.047
aggregate	2	94	5percent	aggregate	days_closed	184.058
aggregate	2	95	5percent	aggregate	days_closed	184.07
aggregate	2	96	5percent	aggregate	days_closed	184.333
aggregate	2	97	5percent	aggregate	days_closed	184.744
aggregate	2	98	5percent	aggregate	days_closed	185
aggregate	2	99	5percent	aggregate	days_closed	185
aggregate	2	100	5percent	aggregate	days_closed	185
aggregate	2	0	2weeks	aggregate	days_closed	0
aggregate	2	1	2weeks	aggregate	days_closed	0
aggregate	2	2	2weeks	aggregate	days_closed	0
aggregate	2	3	2weeks	aggregate	days_closed	0
aggregate	2	4	2weeks	aggregate	days_closed	0.993054
aggregate	2	5	2weeks	aggregate	days_closed	1.5604
aggregate	2	6	2weeks	aggregate	days_closed	2.12276
aggregate	2	7	2weeks	aggregate	days_closed	2.57866
aggregate	2	8	2weeks	aggregate	days_closed	3.04658
aggregate	2	9	2weeks	aggregate	days_closed	3.59052
aggregate	2	10	2weeks	aggregate	days_closed	4.16831
aggregate	2	11	2weeks	aggregate	days_closed	4.83088
aggregate	2	12	2weeks	aggregate	days_closed	5.78662
aggregate	2	13	2weeks	aggregate	days_closed	7.95992
aggregate	2	14	2weeks	aggregate	days_closed	19.9428
aggregate	2	15	2weeks	aggregate	days_closed	20.305
aggregate	2	16	2weeks	aggregate	days_closed	21.0039
aggregate	2	17	2weeks	aggregate	days_closed	21.9102
aggregate	2	18	2weeks	aggregate	days_closed	23.4302
aggregate	2	19	2weeks	aggregate	days_closed	26.0704
aggregate	2	20	2weeks	aggregate	days_closed	29.9869
aggregate	2	21	2weeks	aggregate	days_closed	33.31
aggregate	2	22	2weeks	aggregate	days_closed	39.9722
aggregate	2	23	2weeks	aggregate	days_closed	40.0016
aggregate	2	24	2weeks	aggregate	days_closed	40.031
aggregate	2	25	2weeks	aggregate	days_closed	40.0604
aggregate	2	26	2weeks	aggregate	days_closed	40.0898
aggregate	2	27	2weeks	aggregate	days_closed	40.1192
aggregate	2	28	2weeks	aggregate	days_closed	40.1486
aggregate	2	29	2weeks	aggregate	days_closed	50.4957
aggregate	2	30	2weeks	aggregate	days_closed	58.7501
aggregate	2	31	2weeks	aggregate	days_closed	63.7214
aggregate	2	32	2weeks	aggregate	days_closed	66.3411
aggregate	2	33	2weeks	aggregate	days_closed	68.586
aggregate	2	34	2weeks	aggregate	days_closed	70.6097
aggregate	2	35	2weeks	aggregate	days_closed	71.6324
aggregate	2	36	2weeks	aggregate	days_closed	72.3665
aggregate	2	37	2weeks	aggregate	days_closed	73.227
aggregate	2	38	2weeks	aggregate	days_closed	74.8262
aggregate	2	39	2weeks	aggregate	days_closed	76.4814
aggregate	2	40	2weeks	aggregate	days_closed	78.0379
aggregate	2	41	2weeks	aggregate	days_closed	79.2162
aggregate	2	42	2weeks	aggregate	days_closed	80.4391
aggregate	2	43	2weeks	aggregate	days_closed	81.755
aggregate	2	44	2weeks	aggregate	days_closed	83.6061
aggregate	2	45	2weeks	aggregate	days_closed	84.7939
aggregate	2	46	2weeks	aggregate	days_closed	86.0425
aggregate	2	47	2weeks	aggregate	days_closed	88.2788
aggregate	2	48	2weeks	aggregate	days_closed	90.7268
aggregate	2	49	2weeks	aggregate	days_closed	93.0841
aggregate	2	50	2weeks	aggregate	days_closed	95.6839
aggregate	2	51	2weeks	aggregate	days_closed	96.8962
aggregate	2	52	2weeks	aggregate	days_closed	96.9252
aggregate	2	53	2weeks	aggregate	days_closed	96.9543
aggregate	2	54	2weeks	aggregate	days_closed	96.9834
aggregate	2	55	2weeks	aggregate	days_closed	97.0125
aggregate	2	56	2weeks	aggregate	days_closed	97.0415
aggregate	2	57	2weeks	aggregate	days_closed	97.4278
aggregate	2	58	2weeks	aggregate	days_closed	99.7484
aggregate	2	59	2weeks	aggregate	days_closed	101.974
aggregate	2	60	2weeks	aggregate	days_closed	104.205
aggregate	2	61	2weeks	aggregate	days_closed	107.196
aggregate	2	62	2weeks	aggregate	days_closed	110.696
aggregate	2	63	2weeks	aggregate	days_closed	113.986
aggregate	2	64	2weeks	aggregate	days_closed	116.674
aggregate	2	65	2weeks	aggregate	days_closed	118.947
aggregate	2	66	2weeks	aggregate	days_closed	120.833
aggregate	2	67	2weeks	aggregate	days_closed	123.673
aggregate	2	68	2weeks	aggregate	days_closed	127.926
aggregate	2	69	2weeks	aggregate	days_closed	132.127
aggregate	2	70	2weeks	aggregate	days_closed	136.118
aggregate	2	71	2weeks	aggregate	days_closed	140.229
aggregate	2	72	2weeks	aggregate	days_closed	141.689
aggregate	2	73	2weeks	aggregate	days_closed	143.625
aggregate	2	74	2weeks	aggregate	days_closed	146.683
aggregate	2	75	2weeks	aggregate	days_closed	149.332
aggregate	2	76	2weeks	aggregate	days_closed	151.972
aggregate	2	77	2weeks	aggregate	days_closed	157.303
aggregate	2	78	2weeks	aggregate	days_closed	163.303
aggregate	2	79	2weeks	aggregate	days_closed	169.825
[truncated: 21 more rows]

## Sheet: A
team	round	quantile	intervention	cumu_infections	cumu_deaths	peak_hosp	prob_outbreak	days_closed
model-A	2	1	closed	13617	77	25	0.99854	184
model-A	2	2	closed	20143	127	41	0.99854	184
model-A	2	3	closed	24624	162	53	0.99854	184
model-A	2	4	closed	28352	188	61	0.99854	184
model-A	2	5	closed	31198	210	69	0.99854	184
model-A	2	6	closed	33389	231	76	0.99854	184
model-A	2	7	closed	35207	248	83	0.99854	184
model-A	2	8	closed	36919	264	89	0.99854	184
model-A	2	9	closed	38438	279	96	0.99854	184
model-A	2	10	closed	40079	292	103	0.99854	184
model-A	2	11	closed	41253	305	109	0.99854	184
model-A	2	12	closed	42410	318	114	0.99854	184
model-A	2	13	closed	43656	330	120	0.99854	184
model-A	2	14	closed	44648	342	125	0.99854	184
model-A	2	15	closed	45679	354	129	0.99854	184
model-A	2	16	closed	46640	366	136	0.99854	184
model-A	2	17	closed	47528	378	142	0.99854	184
model-A	2	18	closed	48438	390	147	0.99854	184
model-A	2	19	closed	49396	398	152	0.99854	184
model-A	2	20	closed	50203	410	157	0.99854	184
model-A	2	21	closed	51093	419	162	0.99854	184
model-A	2	22	closed	52120	430	167	0.99854	184
model-A	2	23	closed	52784	440	171	0.99854	184
model-A	2	24	closed	53493	448	176	0.99854	184
model-A	2	25	closed	54092	457	181	0.99854	184
model-A	2	26	closed	54791	469	186	0.99854	184
model-A	2	27	closed	55644	478	191	0.99854	184
model-A	2	28	closed	56164	488	196	0.99854	184
model-A	2	29	closed	56747	498	201	0.99854	184
model-A	2	30	closed	57470	508	206	0.99854	184
model-A	2	31	closed	58145	519	210	0.99854	184
model-A	2	32	closed	58735	529	215	0.99854	184
model-A	2	33	closed	59292	540	220	0.99854	184
model-A	2	34	closed	59928	548	225	0.99854	184
model-A	2	35	closed	60528	556	230	0.99854	184
model-A	2	36	closed	61156	566	234	0.99854	184
model-A	2	37	closed	61600	574	238	0.99854	184
model-A	2	38	closed	62108	582	243	0.99854	184
model-A	2	39	closed	62686	592	248	0.99854	184
model-A	2	40	closed	63246	600	254	0.99854	184
model-A	2	41	closed	63850	610	260	0.99854	184
model-A	2	42	closed	64312	619	264	0.99854	184
model-A	2	43	closed	64867	628	269	0.99854	184
model-A	2	44	closed	65301	636	273	0.99854	184
model-A	2	45	closed	65686	642	278	0.99854	184
model-A	2	46	closed	66221	651	284	0.99854	184
model-A	2	47	closed	66728	659	289	0.99854	184
model-A	2	48	closed	67152	670	293	0.99854	184
model-A	2	49	closed	67588	680	299	0.99854	184
model-A	2	50	closed	68118	689	305	0.99854	184
model-A	2	51	closed	68559	698	310	0.99854	184
model-A	2	52	closed	69020	708	316	0.99854	184
model-A	2	53	closed	69457	717	321	0.99854	184
model-A	2	54	closed	69948	725	327	0.99854	184
model-A	2	55	closed	70481	735	332	0.99854	184
model-A	2	56	closed	71018	743	338	0.99854	184
model-A	2	57	closed	71472	754	344	0.99854	184
model-A	2	58	closed	71892	762	350	0.99854	184
model-A	2	59	closed	72342	771	355	0.99854	184
model-A	2	60	closed	72775	781	362	0.99854	184
model-A	2	61	closed	73190	792	368	0.99854	184
model-A	2	62	closed	73620	801	374	0.99854	184
model-A	2	63	closed	74092	812	381	0.99854	184
model-A	2	64	closed	74507	823	387	0.99854	184
model-A	2	65	closed	74981	833	392	0.99854	184
model-A	2	66	closed	75405	842	398	0.99854	184
model-A	2	67	closed	75928	851	406	0.99854	184
model-A	2	68	closed	76396	862	413	0.99854	184
model-A	2	69	closed	76878	874	421	0.99854	184
model-A	2	70	closed	77297	884	428	0.99854	184
model-A	2	71	closed	77609	895	436	0.99854	184
model-A	2	72	closed	78014	908	445	0.99854	184
model-A	2	73	closed	78501	918	453	0.99854	184
model-A	2	74	closed	78906	932	462	0.99854	184
model-A	2	75	closed	79392	945	470	0.99854	184
model-A	2	76	closed	79849	958	476	0.99854	184
model-A	2	77	closed	80323	974	486	0.99854	184
model-A	2	78	closed	80847	983	496	0.99854	184
model-A	2	79	closed	81344	998	505	0.99854	184
model-A	2	80	closed	81745	1011	517	0.99854	184
model-A	2	81	closed	82180	1025	526	0.99854	184
model-A	2	82	closed	82609	1039	535	0.99854	184
model-A	2	83	closed	83030	1055	549	0.99854	184
model-A	2	84	closed	83447	1072	560	0.99854	184
model-A	2	85	closed	84006	1089	573	0.99854	184
model-A	2	86	closed	84638	1106	589	0.99854	184
model-A	2	87	closed	85144	1125	604	0.99854	184
model-A	2	88	closed	85625	1142	621	0.99854	184
model-A	2	89	closed	86139	1161	636	0.99854	184
model-A	2	90	closed	86705	1182	657	0.99854	184
model-A	2	91	closed	87265	1203	677	0.99854	184
model-A	2	92	closed	87783	1229	700	0.99854	184
model-A	2	93	closed	88393	1261	724	0.99854	184
model-A	2	94	closed	88957	1296	753	0.99854	184
model-A	2	95	closed	89470	1333	785	0.99854	184
model-A	2	96	closed	90180	1372	830	0.99854	184
model-A	2	97	closed	91060	1424	891	0.99854	184
model-A	2	98	closed	92082	1489	965	0.99854	184
model-A	2	99	closed	93492	1624	1071	0.99854	184
model-A	2	100	closed	97064	2172	1813	0.99854	184
model-A	2	1	2weeks	15104	83	27	0.99966	58
model-A	2	2	2weeks	25567	135	42	0.99966	60
model-A	2	3	2weeks	30377	174	54	0.99966	61
model-A	2	4	2weeks	33659	202	63	0.99966	62
model-A	2	5	2weeks	36337	228	71	0.99966	63
model-A	2	6	2weeks	38087	245	77	0.99966	64
model-A	2	7	2weeks	39759	263	84	0.99966	64
model-A	2	8	2weeks	41536	284	90	0.99966	65
model-A	2	9	2weeks	42776	297	97	0.99966	65
model-A	2	10	2weeks	44139	311	104	0.99966	66
model-A	2	11	2weeks	45207	324	110	0.99966	66
model-A	2	12	2weeks	46450	338	115	0.99966	67
model-A	2	13	2weeks	47421	351	120	0.99966	67
model-A	2	14	2weeks	48479	361	125	0.99966	67
model-A	2	15	2weeks	49268	373	130	0.99966	68
model-A	2	16	2weeks	50056	386	137	0.99966	68
model-A	2	17	2weeks	51043	399	142	0.99966	69
model-A	2	18	2weeks	51976	408	147	0.99966	69
model-A	2	19	2weeks	52681	418	153	0.99966	69
model-A	2	20	2weeks	53566	428	157	0.99966	70
model-A	2	21	2weeks	54302	437	162	0.99966	70
model-A	2	22	2weeks	55055	449	167	0.99966	70
model-A	2	23	2weeks	55805	459	171	0.99966	71
model-A	2	24	2weeks	56461	470	176	0.99966	71
model-A	2	25	2weeks	56997	479	181	0.99966	71
model-A	2	26	2weeks	57678	488	186	0.99966	72
model-A	2	27	2weeks	58311	497	191	0.99966	72
model-A	2	28	2weeks	58901	507	196	0.99966	72
model-A	2	29	2weeks	59478	518	201	0.99966	73
model-A	2	30	2weeks	60015	530	206	0.99966	73
model-A	2	31	2weeks	60636	540	211	0.99966	73
model-A	2	32	2weeks	61278	549	215	0.99966	74
model-A	2	33	2weeks	61752	559	220	0.99966	74
model-A	2	34	2weeks	62301	567	225	0.99966	74
model-A	2	35	2weeks	62889	577	230	0.99966	75
model-A	2	36	2weeks	63415	584	234	0.99966	75
model-A	2	37	2weeks	63927	593	238	0.99966	75
model-A	2	38	2weeks	64392	602	243	0.99966	76
model-A	2	39	2weeks	64826	611	248	0.99966	76
model-A	2	40	2weeks	65453	620	254	0.99966	77
model-A	2	41	2weeks	65941	630	260	0.99966	77
model-A	2	42	2weeks	66436	639	264	0.99966	77
model-A	2	43	2weeks	66875	647	269	0.99966	78
model-A	2	44	2weeks	67275	655	273	0.99966	78
model-A	2	45	2weeks	67689	664	278	0.99966	78
model-A	2	46	2weeks	68176	672	284	0.99966	79
model-A	2	47	2weeks	68605	682	289	0.99966	79
model-A	2	48	2weeks	69016	691	293	0.99966	80
model-A	2	49	2weeks	69461	700	299	0.99966	80
model-A	2	50	2weeks	69894	709	305	0.99966	80
model-A	2	51	2weeks	70318	718	310	0.99966	81
model-A	2	52	2weeks	70712	728	316	0.99966	81
model-A	2	53	2weeks	71254	737	321	0.99966	82
model-A	2	54	2weeks	71625	745	327	0.99966	82
model-A	2	55	2weeks	72097	754	332	0.99966	83
model-A	2	56	2weeks	72622	763	338	0.99966	83
model-A	2	57	2weeks	73042	772	344	0.99966	84
model-A	2	58	2weeks	73438	781	350	0.99966	84
model-A	2	59	2weeks	73830	791	355	0.99966	84
model-A	2	60	2weeks	74270	802	362	0.99966	85
model-A	2	61	2weeks	74694	811	368	0.99966	85
model-A	2	62	2weeks	75045	820	374	0.99966	86
model-A	2	63	2weeks	75523	829	381	0.99966	86
model-A	2	64	2weeks	75881	839	387	0.99966	87
model-A	2	65	2weeks	76280	848	392	0.99966	88
model-A	2	66	2weeks	76710	859	398	0.99966	88
model-A	2	67	2weeks	77212	869	406	0.99966	89
model-A	2	68	2weeks	77690	880	413	0.99966	89
model-A	2	69	2weeks	78087	890	421	0.99966	90
model-A	2	70	2weeks	78406	903	428	0.99966	90
model-A	2	71	2weeks	78817	915	436	0.99966	91
model-A	2	72	2weeks	79178	925	445	0.99966	92
model-A	2	73	2weeks	79626	937	453	0.99966	93
model-A	2	74	2weeks	79994	951	462	0.99966	93
model-A	2	75	2weeks	80469	963	470	0.99966	94
model-A	2	76	2weeks	80928	976	476	0.99966	95
model-A	2	77	2weeks	81343	987	486	0.99966	96
model-A	2	78	2weeks	81805	1001	496	0.99966	97
model-A	2	79	2weeks	82262	1012	505	0.99966	98
model-A	2	80	2weeks	82670	1025	517	0.99966	99
model-A	2	81	2weeks	83076	1039	526	0.99966	100
model-A	2	82	2weeks	83496	1054	535	0.99966	101
model-A	2	83	2weeks	83852	1070	549	0.99966	102
model-A	2	84	2weeks	84264	1088	560	0.99966	103
model-A	2	85	2weeks	84818	1107	573	0.99966	105
model-A	2	86	2weeks	85406	1124	589	0.99966	106
model-A	2	87	2weeks	85830	1140	604	0.99966	107
model-A	2	88	2weeks	86305	1157	621	0.99966	109
model-A	2	89	2weeks	86764	1176	636	0.99966	111
model-A	2	90	2weeks	87336	1197	657	0.99966	113
model-A	2	91	2weeks	87874	1219	677	0.99966	115
model-A	2	92	2weeks	88384	1243	700	0.99966	118
model-A	2	93	2weeks	88946	1276	724	0.99966	121
model-A	2	94	2weeks	89501	1311	753	0.99966	124
model-A	2	95	2weeks	89986	1345	785	0.99966	128
model-A	2	96	2weeks	90654	1387	830	0.99966	133
model-A	2	97	2weeks	91505	1435	891	0.99966	141
model-A	2	98	2weeks	92476	1500	965	0.99966	154
model-A	2	99	2weeks	93823	1640	1071	0.99966	178
model-A	2	100	2weeks	97177	2178	1813	0.99966	184
model-A	2	1	5percent	13703	78	25	0.99888	93
model-A	2	2	5percent	20193	127	41	0.99888	96
model-A	2	3	5percent	24624	162	53	0.99888	98
model-A	2	4	5percent	28482	188	61	0.99888	100
model-A	2	5	5percent	31262	210	69	0.99888	102
model-A	2	6	5percent	33456	231	76	0.99888	103
model-A	2	7	5percent	35238	248	83	0.99888	104
model-A	2	8	5percent	37057	264	89	0.99888	105
model-A	2	9	5percent	38507	279	96	0.99888	106
model-A	2	10	5percent	40139	292	103	0.99888	107
model-A	2	11	5percent	41331	305	109	0.99888	108
model-A	2	12	5percent	42493	318	114	0.99888	109
model-A	2	13	5percent	43736	330	120	0.99888	110
model-A	2	14	5percent	44733	342	125	0.99888	110
model-A	2	15	5percent	45774	355	129	0.99888	111
model-A	2	16	5percent	46706	366	136	0.99888	112
model-A	2	17	5percent	47613	378	142	0.99888	113
model-A	2	18	5percent	48507	390	147	0.99888	113
model-A	2	19	5percent	49462	398	152	0.99888	114
model-A	2	20	5percent	50249	410	157	0.99888	115
model-A	2	21	5percent	51161	419	162	0.99888	115
model-A	2	22	5percent	52172	431	167	0.99888	116
model-A	2	23	5percent	52843	440	171	0.99888	117
model-A	2	24	5percent	53569	448	176	0.99888	117
model-A	2	25	5percent	54165	457	181	0.99888	118
model-A	2	26	5percent	54867	469	186	0.99888	119
model-A	2	27	5percent	55695	478	191	0.99888	119
model-A	2	28	5percent	56238	488	196	0.99888	120
model-A	2	29	5percent	56805	498	201	0.99888	120
model-A	2	30	5percent	57543	508	206	0.99888	121
model-A	2	31	5percent	58152	519	210	0.99888	122
model-A	2	32	5percent	58791	529	215	0.99888	122
model-A	2	33	5percent	59347	540	220	0.99888	123
model-A	2	34	5percent	59958	548	225	0.99888	124
model-A	2	35	5percent	60599	557	230	0.99888	124
model-A	2	36	5percent	61218	566	234	0.99888	125
model-A	2	37	5percent	61677	575	238	0.99888	126
model-A	2	38	5percent	62180	582	243	0.99888	126
model-A	2	39	5percent	62726	592	248	0.99888	127
model-A	2	40	5percent	63309	601	254	0.99888	128
model-A	2	41	5percent	63909	610	260	0.99888	128
model-A	2	42	5percent	64377	620	264	0.99888	129
model-A	2	43	5percent	64923	628	269	0.99888	130
model-A	2	44	5percent	65364	636	273	0.99888	130
model-A	2	45	5percent	65741	642	278	0.99888	131
model-A	2	46	5percent	66245	652	284	0.99888	131
model-A	2	47	5percent	66788	660	289	0.99888	132
model-A	2	48	5percent	67195	670	293	0.99888	133
model-A	2	49	5percent	67640	681	299	0.99888	134
model-A	2	50	5percent	68181	689	305	0.99888	134
model-A	2	51	5percent	68616	699	310	0.99888	135
model-A	2	52	5percent	69071	708	316	0.99888	136
model-A	2	53	5percent	69506	717	321	0.99888	137
model-A	2	54	5percent	70012	726	327	0.99888	137
model-A	2	55	5percent	70538	735	332	0.99888	138
model-A	2	56	5percent	71066	743	338	0.99888	139
model-A	2	57	5percent	71524	754	344	0.99888	140
model-A	2	58	5percent	71942	763	350	0.99888	140
model-A	2	59	5percent	72399	772	355	0.99888	141
model-A	2	60	5percent	72822	781	362	0.99888	142
model-A	2	61	5percent	73238	792	368	0.99888	142
model-A	2	62	5percent	73660	802	374	0.99888	143
model-A	2	63	5percent	74123	813	381	0.99888	144
model-A	2	64	5percent	74557	823	387	0.99888	145
model-A	2	65	5percent	75024	833	392	0.99888	146
model-A	2	66	5percent	75424	842	398	0.99888	147
model-A	2	67	5percent	75961	851	406	0.99888	148
model-A	2	68	5percent	76443	862	413	0.99888	149
model-A	2	69	5percent	76903	874	421	0.99888	149
model-A	2	70	5percent	77336	885	428	0.99888	151
model-A	2	71	5percent	77642	895	436	0.99888	152
model-A	2	72	5percent	78046	908	445	0.99888	153
model-A	2	73	5percent	78536	918	453	0.99888	155
model-A	2	74	5percent	78955	932	462	0.99888	156
model-A	2	75	5percent	79424	946	470	0.99888	157
model-A	2	76	5percent	79879	959	476	0.99888	158
model-A	2	77	5percent	80349	974	486	0.99888	160
model-A	2	78	5percent	80872	984	496	0.99888	161
model-A	2	79	5percent	81386	998	505	0.99888	163
model-A	2	80	5percent	81770	1011	517	0.99888	165
model-A	2	81	5percent	82208	1025	526	0.99888	166
model-A	2	82	5percent	82639	1039	535	0.99888	168
model-A	2	83	5percent	83058	1055	549	0.99888	170
model-A	2	84	5percent	83473	1073	560	0.99888	172
model-A	2	85	5percent	84029	1090	573	0.99888	174
model-A	2	86	5percent	84663	1107	589	0.99888	177
model-A	2	87	5percent	85168	1126	604	0.99888	179
model-A	2	88	5percent	85653	1143	621	0.99888	182
model-A	2	89	5percent	86155	1161	636	0.99888	184
model-A	2	90	5percent	86723	1183	657	0.99888	184
model-A	2	91	5percent	87279	1203	677	0.99888	184
model-A	2	92	5percent	87806	1229	700	0.99888	184
model-A	2	93	5percent	88413	1262	724	0.99888	184
model-A	2	94	5percent	88968	1296	753	0.99888	184
model-A	2	95	5percent	89487	1333	785	0.99888	184
model-A	2	96	5percent	90197	1372	830	0.99888	184
model-A	2	97	5percent	91078	1425	891	0.99888	184
model-A	2	98	5percent	92097	1489	965	0.99888	184
model-A	2	99	5percent	93503	1625	1071	0.99888	184
model-A	2	100	5percent	97068	2173	1813	0.99888	184
model-A	2	1	open	33528	162	61	0.99978	0
model-A	2	2	open	38133	208	83	0.99978	0
model-A	2	3	open	41236	239	97	0.99978	0
model-A	2	4	open	43899	266	108	0.99978	0
model-A	2	5	open	45797	285	118	0.99978	0
model-A	2	6	open	47116	308	126	0.99978	0
model-A	2	7	open	48752	326	135	0.99978	0
model-A	2	8	open	50027	343	144	0.99978	0
model-A	2	9	open	51356	356	152	0.99978	0
model-A	2	10	open	52401	369	160	0.99978	0
model-A	2	11	open	53420	382	167	0.99978	0
model-A	2	12	open	54332	396	175	0.99978	0
model-A	2	13	open	55226	411	182	0.99978	0
model-A	2	14	open	55978	421	188	0.99978	0
model-A	2	15	open	56755	433	196	0.99978	0
model-A	2	16	open	57483	443	204	0.99978	0
model-A	2	17	open	58192	456	209	0.99978	0
model-A	2	18	open	58949	467	214	0.99978	0
model-A	2	19	open	59665	479	220	0.99978	0
model-A	2	20	open	60375	489	226	0.99978	0
model-A	2	21	open	61010	500	232	0.99978	0
model-A	2	22	open	61714	513	238	0.99978	0
model-A	2	23	open	62369	521	245	0.99978	0
model-A	2	24	open	62924	530	250	0.99978	0
model-A	2	25	open	63402	540	255	0.99978	0
model-A	2	26	open	63949	550	261	0.99978	0
model-A	2	27	open	64489	561	267	0.99978	0
model-A	2	28	open	64979	572	273	0.99978	0
model-A	2	29	open	65464	582	278	0.99978	0
model-A	2	30	open	65984	592	284	0.99978	0
model-A	2	31	open	66502	599	289	0.99978	0
model-A	2	32	open	66959	607	295	0.99978	0
model-A	2	33	open	67465	617	300	0.99978	0
model-A	2	34	open	67893	625	305	0.99978	0
model-A	2	35	open	68438	634	312	0.99978	0
model-A	2	36	open	68796	642	318	0.99978	0
model-A	2	37	open	69309	652	324	0.99978	0
model-A	2	38	open	69703	661	330	0.99978	0
model-A	2	39	open	70106	669	336	0.99978	0
model-A	2	40	open	70573	679	341	0.99978	0
model-A	2	41	open	71025	687	347	0.99978	0
model-A	2	42	open	71415	697	352	0.99978	0
model-A	2	43	open	71774	705	358	0.99978	0
model-A	2	44	open	72165	713	364	0.99978	0
model-A	2	45	open	72511	722	369	0.99978	0
model-A	2	46	open	72830	730	374	0.99978	0
model-A	2	47	open	73243	739	381	0.99978	0
model-A	2	48	open	73645	748	386	0.99978	0
model-A	2	49	open	73999	757	392	0.99978	0
model-A	2	50	open	74350	767	398	0.99978	0
model-A	2	51	open	74707	775	404	0.99978	0
model-A	2	52	open	75044	783	410	0.99978	0
model-A	2	53	open	75498	793	416	0.99978	0
model-A	2	54	open	75828	802	422	0.99978	0
model-A	2	55	open	76161	813	428	0.99978	0
model-A	2	56	open	76610	822	433	0.99978	0
model-A	2	57	open	76977	831	440	0.99978	0
model-A	2	58	open	77342	839	447	0.99978	0
model-A	2	59	open	77690	848	453	0.99978	0
model-A	2	60	open	78027	856	460	0.99978	0
model-A	2	61	open	78360	866	467	0.99978	0
model-A	2	62	open	78685	874	473	0.99978	0
model-A	2	63	open	79048	883	482	0.99978	0
model-A	2	64	open	79423	893	491	0.99978	0
model-A	2	65	open	79772	903	496	0.99978	0
model-A	2	66	open	80132	915	503	0.99978	0
model-A	2	67	open	80471	925	512	0.99978	0
model-A	2	68	open	80909	937	520	0.99978	0
model-A	2	69	open	81245	947	529	0.99978	0
model-A	2	70	open	81570	957	538	0.99978	0
model-A	2	71	open	81883	969	547	0.99978	0
model-A	2	72	open	82204	980	556	0.99978	0
model-A	2	73	open	82551	992	564	0.99978	0
model-A	2	74	open	82952	1004	575	0.99978	0
model-A	2	75	open	83295	1017	582	0.99978	0
model-A	2	76	open	83681	1028	590	0.99978	0
model-A	2	77	open	84012	1040	600	0.99978	0
model-A	2	78	open	84322	1052	610	0.99978	0
model-A	2	79	open	84766	1063	619	0.99978	0
model-A	2	80	open	85120	1077	629	0.99978	0
model-A	2	81	open	85431	1090	640	0.99978	0
model-A	2	82	open	85783	1107	654	0.99978	0
model-A	2	83	open	86167	1121	667	0.99978	0
model-A	2	84	open	86530	1139	681	0.99978	0
model-A	2	85	open	86953	1155	695	0.99978	0
model-A	2	86	open	87452	1173	709	0.99978	0
model-A	2	87	open	87806	1188	725	0.99978	0
model-A	2	88	open	88265	1207	743	0.99978	0
model-A	2	89	open	88600	1225	760	0.99978	0
model-A	2	90	open	89074	1245	780	0.99978	0
model-A	2	91	open	89554	1268	802	0.99978	0
model-A	2	92	open	90035	1291	825	0.99978	0
model-A	2	93	open	90464	1323	852	0.99978	0
model-A	2	94	open	90910	1354	887	0.99978	0
model-A	2	95	open	91379	1389	920	0.99978	0
model-A	2	96	open	91901	1430	967	0.99978	0
model-A	2	97	open	92642	1477	1034	0.99978	0
model-A	2	98	open	93446	1549	1105	0.99978	0
model-A	2	99	open	94599	1666	1219	0.99978	0
model-A	2	100	open	97442	2192	1989	0.99978	0

## Sheet: B
team	round	quantile	intervention	cumu_infections	cumu_deaths	peak_hosp	prob_outbreak	days_closed
model-B	2	1	closed	186	2	8	0	184
model-B	2	2	closed	186	2	8	0	184
model-B	2	3	closed	262	3	8	0	184
model-B	2	4	closed	262	3	8	0	184
model-B	2	5	closed	264	3	10	0	184
model-B	2	6	closed	264	3	10	0	184
model-B	2	7	closed	269	3	10	0	184
model-B	2	8	closed	269	3	10	0	184
model-B	2	9	closed	275	3	11	0	184
model-B	2	10	closed	275	3	11	0	184
model-B	2	11	closed	339	4	11	0	184
model-B	2	12	closed	339	4	11	0	184
model-B	2	13	closed	340	4	12	0	184
model-B	2	14	closed	340	4	12	0	184
model-B	2	15	closed	344	4	12	0	184
model-B	2	16	closed	344	4	12	0	184
model-B	2	17	closed	347	4	13	0	184
model-B	2	18	closed	347	4	13	0	184
model-B	2	19	closed	352	4	13	0	184
model-B	2	20	closed	352	4	13	0	184
model-B	2	21	closed	365	4	14	0	184
model-B	2	22	closed	365	4	14	0	184
model-B	2	23	closed	395	5	14	0	184
model-B	2	24	closed	395	5	14	0	184
model-B	2	25	closed	433.25	5	14.75	0	184
model-B	2	26	closed	446	5	15	0	184
model-B	2	27	closed	446	5	15	0	184
model-B	2	28	closed	465	5	15	0	184
model-B	2	29	closed	465	5	15	0	184
model-B	2	30	closed	469	6	15	0	184
model-B	2	31	closed	469	6	15	0	184
model-B	2	32	closed	478	6	16	0	184
model-B	2	33	closed	478	6	16	0	184
model-B	2	34	closed	491	6	16	0	184
model-B	2	35	closed	491	6	16	0	184
model-B	2	36	closed	509	7	17	0	184
model-B	2	37	closed	509	7	17	0	184
model-B	2	38	closed	522	8	18	0	184
model-B	2	39	closed	522	8	18	0	184
model-B	2	40	closed	547	8	18	0	184
model-B	2	41	closed	547	8	18	0	184
model-B	2	42	closed	607	8	19	0	184
model-B	2	43	closed	607	8	19	0	184
model-B	2	44	closed	719	9	19	0	184
model-B	2	45	closed	719	9	19	0	184
model-B	2	46	closed	751	10	19	0	184
model-B	2	47	closed	751	10	19	0	184
model-B	2	48	closed	811	10	19	0	184
model-B	2	49	closed	811	10	19	0	184
model-B	2	50	closed	829.5	10	19	0	184
model-B	2	51	closed	848	10	19	0	184
model-B	2	52	closed	848	10	19	0	184
model-B	2	53	closed	865	11	19	0	184
model-B	2	54	closed	865	11	19	0	184
model-B	2	55	closed	878	11	19	0	184
model-B	2	56	closed	878	11	19	0	184
model-B	2	57	closed	913	12	20	0	184
model-B	2	58	closed	913	12	20	0	184
model-B	2	59	closed	931	12	20	0	184
model-B	2	60	closed	931	12	20	0	184
model-B	2	61	closed	1093	13	21	0	184
model-B	2	62	closed	1093	13	21	0	184
model-B	2	63	closed	1115	13	21	0	184
model-B	2	64	closed	1115	13	21	0	184
model-B	2	65	closed	1190	14	21	0	184
model-B	2	66	closed	1190	14	21	0	184
model-B	2	67	closed	1266	14	21	0	184
model-B	2	68	closed	1266	14	21	0	184
model-B	2	69	closed	1359	14	21	0	184
model-B	2	70	closed	1359	14	21	0	184
model-B	2	71	closed	1371	16	21	0	184
model-B	2	72	closed	1371	16	21	0	184
model-B	2	73	closed	1406	16	23	0	184
model-B	2	74	closed	1406	16	23	0	184
model-B	2	75	closed	1456	16.25	23	0	184
model-B	2	76	closed	1606	17	23	0	184
model-B	2	77	closed	1606	17	23	0	184
model-B	2	78	closed	1651	17	23	0	184
model-B	2	79	closed	1651	17	23	0	184
model-B	2	80	closed	1743	18	24	0	184
model-B	2	81	closed	1743	18	24	0	184
model-B	2	82	closed	1839	18	24	0	184
model-B	2	83	closed	1839	18	24	0	184
model-B	2	84	closed	1884	18	24	0	184
model-B	2	85	closed	1884	18	24	0	184
model-B	2	86	closed	2051	19	25	0	184
model-B	2	87	closed	2051	19	25	0	184
model-B	2	88	closed	2119	20	25	0	184
model-B	2	89	closed	2119	20	25	0	184
model-B	2	90	closed	2134	20	25	1	184
model-B	2	91	closed	2134	20	25	1	184
model-B	2	92	closed	2532	21	25	1	184
model-B	2	93	closed	2532	21	25	1	184
model-B	2	94	closed	2562	23	26	1	184
model-B	2	95	closed	2562	23	26	1	184
model-B	2	96	closed	3318	33	27	1	184
model-B	2	97	closed	3318	33	27	1	184
model-B	2	98	closed	4463	34	43	1	184
model-B	2	99	closed	4463	34	43	1	184
model-B	2	100	closed	4463	34	43	1	184
model-B	2	1	2weeks	410	3	10	0	0
model-B	2	2	2weeks	443	4	10	0	0
model-B	2	3	2weeks	478	4	11	0	0
model-B	2	4	2weeks	478	4	11	0	0
model-B	2	5	2weeks	478	4	11	0	0
model-B	2	6	2weeks	519	4	12	0	0
model-B	2	7	2weeks	604	5	12	0	0
model-B	2	8	2weeks	624	5	13	0	0
model-B	2	9	2weeks	639	5	13	0	0
model-B	2	10	2weeks	666	6	13	0	0
model-B	2	11	2weeks	691.25	6	14	0	0
model-B	2	12	2weeks	728	6	14	0	0
model-B	2	13	2weeks	756	7	15	0	0
model-B	2	14	2weeks	774	7	16	0	0
model-B	2	15	2weeks	793	7.25	16	0	0
model-B	2	16	2weeks	827	8	16	0	0
model-B	2	17	2weeks	844.9	8	16	0	0
model-B	2	18	2weeks	848	8	17	0	0
model-B	2	19	2weeks	848	8	17	0	0
model-B	2	20	2weeks	857	8	17	0	0
model-B	2	21	2weeks	863.05	9	18	0	0
model-B	2	22	2weeks	865	9	18	0	0
model-B	2	23	2weeks	865	9	18	0	0
model-B	2	24	2weeks	901.4	9	19	0	0
model-B	2	25	2weeks	931	9	19	0	0
model-B	2	26	2weeks	931	9	19	0	0
model-B	2	27	2weeks	935.95	10	19	0	0
model-B	2	28	2weeks	989	10	19	0	0
model-B	2	29	2weeks	1004	10	19	0	0
model-B	2	30	2weeks	1028	10	19	0	0
model-B	2	31	2weeks	1068.25	10	19	0	0
model-B	2	32	2weeks	1093	10	19	0	5
model-B	2	33	2weeks	1093	10.55	19	0	5
model-B	2	34	2weeks	1112.9	11	19	0	5
model-B	2	35	2weeks	1115	11	19	0	5
model-B	2	36	2weeks	1115	11	19	0	7
model-B	2	37	2weeks	1119	11	20	0	7
model-B	2	38	2weeks	1190	11	20	0	21
model-B	2	39	2weeks	1190	11	20	0	21
model-B	2	40	2weeks	1210	11	21	0	45
model-B	2	41	2weeks	1259	11	21	0	45
model-B	2	42	2weeks	1266	12	21	0	65
model-B	2	43	2weeks	1266	12	21	0	65
model-B	2	44	2weeks	1288.4	12	21	0	66
model-B	2	45	2weeks	1333	12	21	0	66
model-B	2	46	2weeks	1356.3	12	21	0	68
model-B	2	47	2weeks	1359	13	21	0	68
model-B	2	48	2weeks	1359	13	21	0	70
model-B	2	49	2weeks	1406	13	22	0	70
model-B	2	50	2weeks	1406	13	23	0	70.5
model-B	2	51	2weeks	1408.7	13	23	0	71
model-B	2	52	2weeks	1457	14	23	0	71
model-B	2	53	2weeks	1521.1	14	23	0	72
model-B	2	54	2weeks	1548	14	23	0	72
model-B	2	55	2weeks	1606	14	23	0	73
model-B	2	56	2weeks	1606	14	23	0	73
model-B	2	57	2weeks	1606	14	24	0	76
model-B	2	58	2weeks	1653	14	24	0	76
model-B	2	59	2weeks	1653	14	24	0	78
model-B	2	60	2weeks	1710	14	24	0	78
model-B	2	61	2weeks	1832.75	15	24	0	78
model-B	2	62	2weeks	1839	16	24	0	78
model-B	2	63	2weeks	1839	16	24	0	78
model-B	2	64	2weeks	1884	16	25	0	78
model-B	2	65	2weeks	1884	16	25	0	79
model-B	2	66	2weeks	1931.9	16	25	0	79
model-B	2	67	2weeks	2096.8	16	25	0	86
model-B	2	68	2weeks	2119	17	25	1	86
model-B	2	69	2weeks	2119	17	25	1	92
model-B	2	70	2weeks	2134	17	25	1	92
model-B	2	71	2weeks	2134	18	26	1	95
model-B	2	72	2weeks	2155	18	26	1	95
model-B	2	73	2weeks	2216	18	26	1	97
model-B	2	74	2weeks	2341	18	27	1	97
model-B	2	75	2weeks	2499.25	18	27	1	97.5
model-B	2	76	2weeks	2532	19	27	1	99
model-B	2	77	2weeks	2532	19	29	1	99
model-B	2	78	2weeks	2562	20	30	1	101
model-B	2	79	2weeks	2562	20	32	1	101
model-B	2	80	2weeks	2675	20	34	1	101
model-B	2	81	2weeks	2805.1	21	36.35	1	101
model-B	2	82	2weeks	2956	21	39	1	101
model-B	2	83	2weeks	3300.9	22.05	42	1	101
model-B	2	84	2weeks	3318	23	44	1	105
model-B	2	85	2weeks	3318	23	48	1	105
model-B	2	86	2weeks	3504	25.1	55	1	107
model-B	2	87	2weeks	4294.9	33	62	1	107
model-B	2	88	2weeks	4952.4	33	69.8	1	123
model-B	2	89	2weeks	6540.7	36.15	93.15	1	123
model-B	2	90	2weeks	8758.5	47.5	110.5	1	130
model-B	2	91	2weeks	10476.9	61.55	142.85	1	130
model-B	2	92	2weeks	30171.6	214	270.8	1	144
model-B	2	93	2weeks	32506.2	240.1	331.1	1	144
model-B	2	94	2weeks	36061.4	269	359.3	1	155
model-B	2	95	2weeks	37867.2	292.25	386	1	155
model-B	2	96	2weeks	39427.6	318.4	404.8	1	180
model-B	2	97	2weeks	41079.8	333.95	432.95	1	180
model-B	2	98	2weeks	43831.5	355.6	460.3	1	182
model-B	2	99	2weeks	45537.2	383.65	500	1	182
model-B	2	100	2weeks	47510	450	558	1	182
model-B	2	1	5percent	467	5	15	0	0
model-B	2	2	5percent	613.3	5	16	0	0
model-B	2	3	5percent	744.45	6	17	0	0
model-B	2	4	5percent	767	7	18	0	0
model-B	2	5	5percent	872	7	19	0	0
model-B	2	6	5percent	1148.5	8	19	0	0
model-B	2	7	5percent	1222.25	8	19	0	0
model-B	2	8	5percent	1255	9	19	0	0
model-B	2	9	5percent	1256	9	19	0	0
model-B	2	10	5percent	1266	9	19	0	0
model-B	2	11	5percent	1266	10	19	0	0
model-B	2	12	5percent	1275.8	10	19	0	0
model-B	2	13	5percent	1325.55	10	19	0	0
model-B	2	14	5percent	1358.8	11	19	0	0
model-B	2	15	5percent	1359	11	20	0	0
model-B	2	16	5percent	1359	11	20	0	0
model-B	2	17	5percent	1371	12	20	0	0
model-B	2	18	5percent	1371	12	20	0	0
model-B	2	19	5percent	1417.8	12	20	0	0
model-B	2	20	5percent	1485	12	21	0	0
model-B	2	21	5percent	1523.4	12	21	0	0
model-B	2	22	5percent	1550.6	12	21	0	0
model-B	2	23	5percent	1596.25	13	21	0	0
model-B	2	24	5percent	1606	13	21	0	0
model-B	2	25	5percent	1606	13	21	0	19.5
model-B	2	26	5percent	1651	13	21	0	26
model-B	2	27	5percent	1653	14	21	0	26
model-B	2	28	5percent	1655.6	14	22	0	35
model-B	2	29	5percent	1728.2	14	23	0	35
model-B	2	30	5percent	1750	14	23	0	38
model-B	2	31	5percent	1750	15	23	0	38
model-B	2	32	5percent	1818.6	15	23	0	40
model-B	2	33	5percent	1845	16	23	0	40
model-B	2	34	5percent	1845	16	23	0	40
model-B	2	35	5percent	1884	16	24	0	40
model-B	2	36	5percent	1884	16	24	0	44
model-B	2	37	5percent	1888.95	16	24	0	44
model-B	2	38	5percent	1955.8	16	24	0	49
model-B	2	39	5percent	2029.95	17	24	0	49
model-B	2	40	5percent	2051	17	24	0	51
model-B	2	41	5percent	2051	17	24	0	51
model-B	2	42	5percent	2117.2	17	25	0	52
model-B	2	43	5percent	2119	17	25	0	52
model-B	2	44	5percent	2119	17	25	1	53
model-B	2	45	5percent	2134	17	25	1	53
model-B	2	46	5percent	2134	17	25	1	55
model-B	2	47	5percent	2158.7	18	25	1	55
model-B	2	48	5percent	2218.2	18	26	1	56
model-B	2	49	5percent	2313	18	26	1	56
model-B	2	50	5percent	2416.5	18	26	1	56.5
model-B	2	51	5percent	2532	18	27	1	57
model-B	2	52	5percent	2532	19	27	1	57
model-B	2	53	5percent	2557	19	27	1	65
model-B	2	54	5percent	2562	19	29	1	65
model-B	2	55	5percent	2562	19	30	1	70
model-B	2	56	5percent	2658	19	31	1	70
model-B	2	57	5percent	2785.95	20	32	1	70
model-B	2	58	5percent	2877.9	20	34	1	70
model-B	2	59	5percent	2946.85	20	36	1	73
model-B	2	60	5percent	3016	20	37	1	73
model-B	2	61	5percent	3074	20	39.35	1	76
model-B	2	62	5percent	3203.4	20	41	1	76
model-B	2	63	5percent	3271.6	20	42	1	79
model-B	2	64	5percent	3318	20	43	1	79
model-B	2	65	5percent	3318	21	43	1	81
model-B	2	66	5percent	3353.9	21	43	1	81
model-B	2	67	5percent	3468.8	21	45	1	81
model-B	2	68	5percent	3562.6	22	46.8	1	81
model-B	2	69	5percent	3647.4	22	48.15	1	83
model-B	2	70	5percent	3851.5	23	51	1	83
model-B	2	71	5percent	3927	23	54	1	86
model-B	2	72	5percent	4094.8	23	56	1	86
model-B	2	73	5percent	4286.15	23	57	1	92
model-B	2	74	5percent	4382.2	24	59	1	92
model-B	2	75	5percent	4463	25	62	1	92.25
model-B	2	76	5percent	4463	26	64	1	93
model-B	2	77	5percent	4478	26	65	1	93
model-B	2	78	5percent	4666.7	27	67	1	94
model-B	2	79	5percent	4791.75	27	69	1	94
model-B	2	80	5percent	4951	28	72	1	96
model-B	2	81	5percent	5108.85	29	75.35	1	96
model-B	2	82	5percent	5228	30	77	1	97
model-B	2	83	5percent	5410.15	31	80	1	97
model-B	2	84	5percent	5555.6	32	81.4	1	102
model-B	2	85	5percent	5699	33	83	1	102
model-B	2	86	5percent	5797.1	33	87	1	109
model-B	2	87	5percent	6034	33	90	1	109
model-B	2	88	5percent	6334.4	34	94.8	1	127
model-B	2	89	5percent	6560.25	34	97	1	127
model-B	2	90	5percent	6734.5	35	100	1	130
model-B	2	91	5percent	7135	36	105	1	130
model-B	2	92	5percent	7441.8	38.2	112.2	1	161
model-B	2	93	5percent	8029.85	40	121	1	161
model-B	2	94	5percent	8729.7	42.9	129	1	171
model-B	2	95	5percent	9472.25	46	139.5	1	171
model-B	2	96	5percent	10307.4	50	156.2	1	172
model-B	2	97	5percent	11148.4	55	170	1	172
model-B	2	98	5percent	12159.5	62.6	186.5	1	182
model-B	2	99	5percent	15555.5	85	233.45	1	182
model-B	2	100	5percent	24758	155	339	1	182
model-B	2	1	open	12519.5	77.4	130.75	1	0
model-B	2	2	open	14601.6	90	157.7	1	0
model-B	2	3	open	16018.5	103	168	1	0
model-B	2	4	open	16872.4	112.4	180	1	0
model-B	2	5	open	17835	119	189.75	1	0
model-B	2	6	open	19354	123	197	1	0
model-B	2	7	open	19805.2	128.9	204	1	0
model-B	2	8	open	20481.6	136.8	211	1	0
model-B	2	9	open	21304.3	143	213	1	0
model-B	2	10	open	21795.5	147	216	1	0
model-B	2	11	open	22358.8	153	220.85	1	0
model-B	2	12	open	22704.6	156	224	1	0
model-B	2	13	open	23112	159	227	1	0
model-B	2	14	open	23427.5	161	230	1	0
model-B	2	15	open	23733.2	164	233	1	0
model-B	2	16	open	24118.4	168	235	1	0
model-B	2	17	open	24647.2	171	237	1	0
model-B	2	18	open	24959.2	174	240	1	0
model-B	2	19	open	25302	176.65	243	1	0
model-B	2	20	open	25582	179	246	1	0
model-B	2	21	open	25875.7	181	249	1	0
model-B	2	22	open	26109.5	183.7	251	1	0
model-B	2	23	open	26404.2	187	254	1	0
model-B	2	24	open	26675.8	190	256	1	0
model-B	2	25	open	27010	192	259.75	1	0
model-B	2	26	open	27194.2	194	262	1	0
model-B	2	27	open	27367.6	195	265	1	0
model-B	2	28	open	27617.6	198	267	1	0
model-B	2	29	open	27837.4	200	269	1	0
model-B	2	30	open	28029	202	271	1	0
model-B	2	31	open	28186.3	204	273	1	0
model-B	2	32	open	28448	207	275	1	0
model-B	2	33	open	28667.9	209	277	1	0
model-B	2	34	open	28897.7	211	280	1	0
model-B	2	35	open	29141.2	212	282	1	0
model-B	2	36	open	29399	215	284	1	0
model-B	2	37	open	29694.8	217	286.95	1	0
model-B	2	38	open	29867	219.3	289	1	0
model-B	2	39	open	30118.2	222	291	1	0
model-B	2	40	open	30394	224	294	1	0
model-B	2	41	open	30696	226	296	1	0
model-B	2	42	open	30886.7	228	298	1	0
model-B	2	43	open	31069.5	230	300.05	1	0
model-B	2	44	open	31229.2	232	302	1	0
model-B	2	45	open	31482.2	233	304	1	0
model-B	2	46	open	31726.6	234	306	1	0
model-B	2	47	open	32067.8	237	308.45	1	0
model-B	2	48	open	32234.4	239.8	311.8	1	0
model-B	2	49	open	32399.8	242	314	1	0
model-B	2	50	open	32546	243.5	316	1	0
model-B	2	51	open	32750.7	245	319	1	0
model-B	2	52	open	32894	247	321	1	0
model-B	2	53	open	33163.7	251	323	1	0
model-B	2	54	open	33352.4	253	325	1	0
model-B	2	55	open	33585.8	255	328	1	0
model-B	2	56	open	33796.6	257	329	1	0
model-B	2	57	open	34007.9	261	331	1	0
model-B	2	58	open	34226.9	263	333	1	0
model-B	2	59	open	34387.7	265	335	1	0
model-B	2	60	open	34541	267	337	1	0
model-B	2	61	open	34748.8	269	340	1	0
model-B	2	62	open	34953.8	271	343	1	0
model-B	2	63	open	35136.1	273	347	1	0
model-B	2	64	open	35352.2	275	350	1	0
model-B	2	65	open	35514.2	277.75	353	1	0
model-B	2	66	open	35774.5	280	355	1	0
model-B	2	67	open	35998.4	282	358	1	0
model-B	2	68	open	36377	283.8	361	1	0
model-B	2	69	open	36709.3	285	364.15	1	0
model-B	2	70	open	36931	287.5	367	1	0
model-B	2	71	open	37275.7	293	370	1	0
model-B	2	72	open	37541.6	297	374	1	0
model-B	2	73	open	37744.8	299	377.55	1	0
model-B	2	74	open	38058.4	301	381.9	1	0
model-B	2	75	open	38283.5	306	385	1	0
model-B	2	76	open	38628.6	308.6	389.6	1	0
model-B	2	77	open	39095.7	311.95	394	1	0
model-B	2	78	open	39422.6	316	398	1	0
model-B	2	79	open	39661.1	320	401.65	1	0
model-B	2	80	open	39952	324	407	1	0
model-B	2	81	open	40271.1	327	411	1	0
model-B	2	82	open	40471.2	330	415	1	0
model-B	2	83	open	40674.4	335	420	1	0
model-B	2	84	open	41108.4	338	425	1	0
model-B	2	85	open	41557.2	340	434	1	0
model-B	2	86	open	41964.9	344.1	437.1	1	0
model-B	2	87	open	42466.2	347	442	1	0
model-B	2	88	open	42796.2	351	449	1	0
model-B	2	89	open	43093.5	354	454	1	0
model-B	2	90	open	43299.5	358	462	1	0
model-B	2	91	open	43671.1	361	468	1	0
model-B	2	92	open	44054	366	473.2	1	0
model-B	2	93	open	44351.9	370	481	1	0
model-B	2	94	open	44690	374	491	1	0
model-B	2	95	open	44990.8	379.25	498.25	1	0
model-B	2	96	open	45428.8	388	507.6	1	0
model-B	2	97	open	45923.9	393.95	516	1	0
model-B	2	98	open	46286.3	402.3	525.3	1	0
model-B	2	99	open	47061.6	418	545	1	0
model-B	2	100	open	50391	447	643	1	0

## Sheet: C
team	round	quantile	intervention	cumu_infections	cumu_deaths	peak_hosp	prob_outbreak	days_closed
model-C	2	1	closed	526.498	3.8415	11.6011	0.136	185
model-C	2	2	closed	623.288	5.4175	13.3941	0.136	185
model-C	2	3	closed	728.31	6.04795	15.5389	0.136	185
model-C	2	4	closed	795.508	6.9752	17.1741	0.136	185
model-C	2	5	closed	888.037	8	18.0697	0.136	185
model-C	2	6	closed	1175.84	8.25652	19.513	0.136	185
model-C	2	7	closed	1317.9	9	20.3039	0.136	185
model-C	2	8	closed	1470.11	9.60129	22.335	0.136	185
model-C	2	9	closed	1597.74	10.9613	23.7068	0.136	185
model-C	2	10	closed	1812.66	12	24.6638	0.136	185
model-C	2	11	closed	1898.09	13	25.8	0.136	185
model-C	2	12	closed	1933.48	13.8071	26.2072	0.136	185
model-C	2	13	closed	1995.03	14	27.2639	0.136	185
model-C	2	14	closed	2047.04	14.9859	28.1565	0.136	185
model-C	2	15	closed	2218.68	15.9565	29.6084	0.136	185
model-C	2	16	closed	2278.39	16.976	30.2967	0.136	185
model-C	2	17	closed	2360.83	17.9104	32.0691	0.136	185
model-C	2	18	closed	2469.74	18.9433	33.6112	0.136	185
model-C	2	19	closed	2599.96	19.1322	34.4341	0.136	185
model-C	2	20	closed	2708.33	19.9772	35.4663	0.136	185
model-C	2	21	closed	2851.1	20.5555	37.0049	0.136	185
model-C	2	22	closed	2965.95	21.4706	37.7712	0.136	185
model-C	2	23	closed	3067.43	22.4682	38.5406	0.136	185
model-C	2	24	closed	3244.11	23.4122	40.12	0.136	185
model-C	2	25	closed	3369.6	24.3316	41.0362	0.136	185
model-C	2	26	closed	3562.39	25.74	42.592	0.136	185
model-C	2	27	closed	3679.73	26.9547	43.1679	0.136	185
model-C	2	28	closed	3763.11	27.3352	44.8738	0.136	185
model-C	2	29	closed	3909.55	28	46.5958	0.136	185
model-C	2	30	closed	4125.66	28.9123	47.4362	0.136	185
model-C	2	31	closed	4281.07	30.3082	48.6502	0.136	185
model-C	2	32	closed	4428.32	31.2697	49.6029	0.136	185
model-C	2	33	closed	4609.81	31.8663	50.432	0.136	185
model-C	2	34	closed	4710.47	32	52.0191	0.136	185
model-C	2	35	closed	4903.82	33	53.7001	0.136	185
model-C	2	36	closed	5086.38	34.478	54.7382	0.136	185
model-C	2	37	closed	5253.26	35.0943	55.7152	0.136	185
model-C	2	38	closed	5397.04	36	56.7373	0.136	185
model-C	2	39	closed	5471.8	37.0302	58.2885	0.136	185
model-C	2	40	closed	5659.75	38.2556	59.2842	0.136	185
model-C	2	41	closed	5905.51	39.4641	60.266	0.136	185
model-C	2	42	closed	6035.16	40	61.3143	0.136	185
model-C	2	43	closed	6220.08	41.8753	62.3084	0.136	185
model-C	2	44	closed	6393.08	44	63.1238	0.136	185
model-C	2	45	closed	6518.18	45.2052	63.7868	0.136	185
model-C	2	46	closed	6649.77	46.2755	64.7511	0.136	185
model-C	2	47	closed	6852.66	47	66.55	0.136	185
model-C	2	48	closed	7045.82	48.8698	67.7823	0.136	185
model-C	2	49	closed	7156.11	49.4686	68.6652	0.136	185
model-C	2	50	closed	7204.1	50.5	69.5384	0.136	185
model-C	2	51	closed	7344.42	52.062	70.6455	0.136	185
model-C	2	52	closed	7564.32	54	72.1119	0.136	185
model-C	2	53	closed	7687.19	55	73.8555	0.136	185
model-C	2	54	closed	8068.25	56.0563	75.3563	0.136	185
model-C	2	55	closed	8337.27	58	76.2098	0.136	185
model-C	2	56	closed	8509.85	59	77.218	0.136	185
model-C	2	57	closed	8632.44	59.5913	79.0291	0.136	185
model-C	2	58	closed	8760.28	60.9529	79.9521	0.136	185
model-C	2	59	closed	8876.74	61.8289	83.7633	0.136	185
model-C	2	60	closed	9061.3	63.0198	85.66	0.136	185
model-C	2	61	closed	9196.05	64.1661	86.5224	0.136	185
model-C	2	62	closed	9274.85	66	87.8153	0.136	185
model-C	2	63	closed	9576.27	67.2627	89.7392	0.136	185
model-C	2	64	closed	9799.2	69.372	91.0824	0.136	185
model-C	2	65	closed	9884.4	70.1983	94.1001	0.136	185
model-C	2	66	closed	10060.3	72.5926	96.0821	0.136	185
model-C	2	67	closed	10399.3	73.1281	97.4637	0.136	185
model-C	2	68	closed	10530.1	74.8664	99.4503	0.136	185
model-C	2	69	closed	10976.1	78	101.025	0.136	185
model-C	2	70	closed	11577.2	79.1818	101.555	0.136	185
model-C	2	71	closed	11784.3	82.8217	104.224	0.136	185
model-C	2	72	closed	11919.3	86.6904	106.907	0.136	185
model-C	2	73	closed	12239.7	87.6088	110.058	0.136	185
model-C	2	74	closed	12577.5	89.1083	112.951	0.136	185
model-C	2	75	closed	12933.7	89.9466	116.526	0.136	185
model-C	2	76	closed	13141.3	90.778	119.635	0.136	185
model-C	2	77	closed	13581.7	94.443	120.244	0.136	185
model-C	2	78	closed	13839.9	97.8003	123.614	0.136	185
model-C	2	79	closed	14144.3	102.987	128.099	0.136	185
model-C	2	80	closed	14244.6	103.299	134.283	0.136	185
model-C	2	81	closed	14493.6	105	136.726	0.136	185
model-C	2	82	closed	14650.9	105.361	138.627	0.136	185
model-C	2	83	closed	14887.3	107.437	141.92	0.136	185
model-C	2	84	closed	15120.2	109	144.627	0.136	185
model-C	2	85	closed	15314.5	110	145.886	0.136	185
model-C	2	86	closed	15765	112.081	149.677	0.136	185
model-C	2	87	closed	16131.2	114.087	153.534	0.136	185
model-C	2	88	closed	16390.2	116.115	160.879	0.136	185
model-C	2	89	closed	16904.4	119	165.892	0.136	185
model-C	2	90	closed	17214.8	121	169.678	0.136	185
model-C	2	91	closed	17754.5	124.446	171.913	0.136	185
model-C	2	92	closed	18025.8	129.621	176.72	0.136	185
model-C	2	93	closed	18814.7	131.136	183.782	0.136	185
model-C	2	94	closed	19390.9	137.06	185.752	0.136	185
model-C	2	95	closed	19722.7	140	191.165	0.136	185
model-C	2	96	closed	20387.4	142	193.429	0.136	185
model-C	2	97	closed	20790.6	152.515	201.798	0.136	185
model-C	2	98	closed	21376.8	156.18	226.187	0.136	185
model-C	2	99	closed	23085.4	167.01	237.807	0.136	185
model-C	2	100	closed	25227.8	185	261.768	0.136	185
model-C	2	1	2weeks	3781.59	20.96	20.7918	0.806	0
model-C	2	2	2weeks	4873.01	31.9	28.6426	0.806	0
model-C	2	3	2weeks	6739.11	35.8116	34.2745	0.806	0
model-C	2	4	2weeks	7751.99	39.922	42.0395	0.806	0
model-C	2	5	2weeks	9174.48	47.0162	54.1896	0.806	0
model-C	2	6	2weeks	10276.1	56.76	57.7494	0.806	0
model-C	2	7	2weeks	11416.4	63.8397	62.1251	0.806	0
model-C	2	8	2weeks	12048.2	71.84	70.5089	0.806	0
model-C	2	9	2weeks	13784.5	77.9594	74.595	0.806	0
model-C	2	10	2weeks	14798.8	85.1705	89.6406	0.806	0
model-C	2	11	2weeks	15946.5	89.89	91.3479	0.806	0
model-C	2	12	2weeks	16740.2	95.64	96.5511	0.806	0
model-C	2	13	2weeks	17928.8	103.87	108.803	0.806	0
model-C	2	14	2weeks	18494.5	109	111.689	0.806	0
model-C	2	15	2weeks	19467	117.85	116.451	0.806	0
model-C	2	16	2weeks	20438.7	124.626	121.037	0.806	0
model-C	2	17	2weeks	21212.3	127.83	126.993	0.806	0
model-C	2	18	2weeks	21729.1	132.64	132.808	0.806	0
model-C	2	19	2weeks	22189.6	134	137.017	0.806	0
model-C	2	20	2weeks	22752.5	137.8	141.469	0.806	0
model-C	2	21	2weeks	23091.2	140	150.364	0.806	0
model-C	2	22	2weeks	23612.5	144.78	155.498	0.806	0
model-C	2	23	2weeks	23988.4	146.706	157.782	0.806	0
model-C	2	24	2weeks	24633.4	152.04	158.644	0.806	0
model-C	2	25	2weeks	25199.3	155.431	161.311	0.806	0
model-C	2	26	2weeks	25789.2	158.74	167.714	0.806	0
model-C	2	27	2weeks	26366.6	161.305	172.386	0.806	0
model-C	2	28	2weeks	26756.5	164.72	178.808	0.806	0
model-C	2	29	2weeks	27057.1	166	188.58	0.806	0
model-C	2	30	2weeks	27227	167.91	193.677	0.806	0
model-C	2	31	2weeks	27377.1	172	198.796	0.806	0
model-C	2	32	2weeks	27783.2	174	201.276	0.806	0
model-C	2	33	2weeks	28132.3	174.807	206.116	0.806	0
model-C	2	34	2weeks	28521.3	177.66	209.256	0.806	0
model-C	2	35	2weeks	28756.8	181.65	213.897	0.806	0
model-C	2	36	2weeks	29130	184	218.855	0.806	0
model-C	2	37	2weeks	29669.7	187.538	221.625	0.806	0
model-C	2	38	2weeks	29850.1	190.62	223.278	0.806	0
model-C	2	39	2weeks	30134.5	194.61	224.515	0.806	0
model-C	2	40	2weeks	30824.6	197.85	227.037	0.806	0
model-C	2	41	2weeks	31238	201	233.091	0.806	0
model-C	2	42	2weeks	31376.3	205.58	235.908	0.806	0
model-C	2	43	2weeks	31562.7	207	238.114	0.806	0
model-C	2	44	2weeks	31882.5	209	240.47	0.806	0
model-C	2	45	2weeks	32212.5	210.737	242.761	0.806	0
model-C	2	46	2weeks	32556.5	214.651	246.097	0.806	0
model-C	2	47	2weeks	32958	216	254.551	0.806	0
model-C	2	48	2weeks	33776.5	218	260.648	0.806	0
model-C	2	49	2weeks	34197.3	219.603	262.664	0.806	0
model-C	2	50	2weeks	34586.1	224	264.865	0.806	0
model-C	2	51	2weeks	35235.6	226	270.722	0.806	0
model-C	2	52	2weeks	35571.4	228.177	275.426	0.806	0
model-C	2	53	2weeks	36054.3	230	279.896	0.806	0
model-C	2	54	2weeks	36819.3	233	287.119	0.806	0
model-C	2	55	2weeks	37030.8	235.236	293.999	0.806	0
model-C	2	56	2weeks	37490.6	240.44	302.153	0.806	0
model-C	2	57	2weeks	38200.7	245.43	307.912	0.806	0
model-C	2	58	2weeks	38477.6	249.449	312.378	0.806	0
model-C	2	59	2weeks	39074.5	252.813	322.53	0.806	0
model-C	2	60	2weeks	39580.4	257.051	326.408	0.806	0
model-C	2	61	2weeks	40069.7	260.42	332.098	0.806	0
model-C	2	62	2weeks	40534.2	263.019	336.74	0.806	0
model-C	2	63	2weeks	41056.8	265.737	340.825	0.806	0
model-C	2	64	2weeks	41624.5	271	348.721	0.806	0
model-C	2	65	2weeks	41747.2	274.201	355.764	0.806	0
model-C	2	66	2weeks	42005.3	279.993	359.403	0.806	0
model-C	2	67	2weeks	42618.5	283.298	364.634	0.806	0
model-C	2	68	2weeks	42902.9	285.184	372.947	0.806	0
model-C	2	69	2weeks	43203.6	287.446	375.411	0.806	0
model-C	2	70	2weeks	43475.2	291.352	377.35	0.806	0
model-C	2	71	2weeks	43786.6	293	382.571	0.806	0
model-C	2	72	2weeks	44280.6	297.491	386.775	0.806	0
model-C	2	73	2weeks	44613.4	299	391.623	0.806	0
model-C	2	74	2weeks	44843.8	300.4	400.979	0.806	0
model-C	2	75	2weeks	45250.1	302.609	410.343	0.806	0
model-C	2	76	2weeks	45582	304.639	416.467	0.806	0
model-C	2	77	2weeks	45789	306.23	421.36	0.806	9.4
model-C	2	78	2weeks	45907.4	309.22	425.514	0.806	15
model-C	2	79	2weeks	46422.1	311.946	433.992	0.806	16.9
model-C	2	80	2weeks	46635.5	314	440.435	0.806	19
model-C	2	81	2weeks	47054.5	316.601	448.277	0.806	21
model-C	2	82	2weeks	47378.6	321	454.696	0.806	21
model-C	2	83	2weeks	48054.5	323.089	457.976	0.806	22
model-C	2	84	2weeks	48504.8	328.128	466.892	0.806	22.4
model-C	2	85	2weeks	48921.5	330.15	471.968	0.806	24
model-C	2	86	2weeks	50172.8	332.027	480.062	0.806	24
model-C	2	87	2weeks	50687.2	335.073	492.626	0.806	24
model-C	2	88	2weeks	51045.7	338.531	508.274	0.806	25
model-C	2	89	2weeks	51516	340.154	522.253	0.806	25.9
model-C	2	90	2weeks	52022.1	347.147	531.502	0.806	26
model-C	2	91	2weeks	52389.5	350.09	545.378	0.806	27
model-C	2	92	2weeks	53190.9	354.533	557.762	0.806	27
model-C	2	93	2weeks	53550.7	359.77	582.252	0.806	28
model-C	2	94	2weeks	54100.8	367.06	589.108	0.806	29
model-C	2	95	2weeks	55435.7	373	598.578	0.806	31
model-C	2	96	2weeks	56360.9	377.35	613.822	0.806	33.6
model-C	2	97	2weeks	57156.8	383.195	656.799	0.806	35.7
model-C	2	98	2weeks	58846	395.206	663.177	0.806	36.8
model-C	2	99	2weeks	59610.4	410.1	698.327	0.806	39
model-C	2	100	2weeks	63767.5	440	767.782	0.806	58
model-C	2	1	5percent	1203.69	7.75693	16.9413	0.54	13.2
model-C	2	2	5percent	2098.07	10.489	18.6049	0.54	19.4
model-C	2	3	5percent	2557.58	15.97	26.3503	0.54	26
model-C	2	4	5percent	3405.14	19.2403	30.3407	0.54	29
model-C	2	5	5percent	3695.05	22.9855	35.2276	0.54	33.5
model-C	2	6	5percent	4413.01	25.8205	38.2891	0.54	37.6
model-C	2	7	5percent	4832.91	26.9426	40.6122	0.54	41.7
model-C	2	8	5percent	5245.1	27.6982	44.727	0.54	46.8
model-C	2	9	5percent	5474.14	29.9483	47.218	0.54	48.9
model-C	2	10	5percent	6058	30.9984	48.3051	0.54	50
model-C	2	11	5percent	6741.65	34.7619	50.679	0.54	53
model-C	2	12	5percent	7112.03	37.2132	53.1362	0.54	54
model-C	2	13	5percent	7435.4	37.9606	55.5514	0.54	56
model-C	2	14	5percent	7700.04	40.5991	56.561	0.54	57
model-C	2	15	5percent	7819.1	42.85	57.1814	0.54	58
model-C	2	16	5percent	8183.51	45	58.0327	0.54	59
model-C	2	17	5percent	8421.84	46.9875	60.7345	0.54	60
model-C	2	18	5percent	8698.87	48.4716	61.9789	0.54	60
model-C	2	19	5percent	8841.57	49	62.6797	0.54	61
model-C	2	20	5percent	9319.69	51.8	65.3412	0.54	61
model-C	2	21	5percent	9833.6	53.8135	67.1902	0.54	62
model-C	2	22	5percent	9942.04	55.6049	69.1373	0.54	63
model-C	2	23	5percent	10197.3	57	70.0464	0.54	63
model-C	2	24	5percent	10708.5	58.3774	71.9847	0.54	64
model-C	2	25	5percent	10849.3	59	74.4687	0.54	65
model-C	2	26	5percent	11044.7	60	76.2796	0.54	65
model-C	2	27	5percent	11084.7	61.995	77.1998	0.54	66
model-C	2	28	5percent	11178.6	63.72	79.7277	0.54	67
model-C	2	29	5percent	11594.3	65	81.895	0.54	67.9
model-C	2	30	5percent	11701.6	65.9467	84.1254	0.54	68
model-C	2	31	5percent	12007.8	68	85.385	0.54	69
model-C	2	32	5percent	12715.9	68.6816	86.6441	0.54	70
model-C	2	33	5percent	13400.7	72.6246	92.6993	0.54	70
model-C	2	34	5percent	13765.1	74	97.4075	0.54	71
model-C	2	35	5percent	13961	76	99.3949	0.54	71
model-C	2	36	5percent	14317.9	78	101.511	0.54	72
model-C	2	37	5percent	14818.5	78.8035	106.242	0.54	72
model-C	2	38	5percent	15405.1	80.0306	108.744	0.54	73
model-C	2	39	5percent	15914.5	82	110.881	0.54	73
model-C	2	40	5percent	16173	82.4731	113.008	0.54	73
model-C	2	41	5percent	16337.7	84	115.982	0.54	74
model-C	2	42	5percent	16632.1	87	118.731	0.54	74
model-C	2	43	5percent	16975.8	89	122.655	0.54	74
model-C	2	44	5percent	17253.3	91.5571	125.035	0.54	74.4
model-C	2	45	5percent	17891.7	92.55	129.137	0.54	75
model-C	2	46	5percent	18354	96	131.948	0.54	75
model-C	2	47	5percent	18696.8	97.5532	134.823	0.54	75
model-C	2	48	5percent	18923.5	99	137.573	0.54	76
model-C	2	49	5percent	19261.3	102.08	140.501	0.54	76
model-C	2	50	5percent	19737.8	103.984	143.332	0.54	77
model-C	2	51	5percent	19912	105	144.741	0.54	77
model-C	2	52	5percent	20285	106.276	147.533	0.54	78
model-C	2	53	5percent	20539.2	108	151.072	0.54	78
model-C	2	54	5percent	20933.8	109	154.613	0.54	79
model-C	2	55	5percent	21186.1	110	156.871	0.54	79
model-C	2	56	5percent	21356.3	111.434	160.204	0.54	79
model-C	2	57	5percent	21721.9	112.054	162.977	0.54	80
model-C	2	58	5percent	21843.7	113	167.753	0.54	80
model-C	2	59	5percent	22056	114.821	171.164	0.54	80
model-C	2	60	5percent	22193.9	117	176.267	0.54	81
model-C	2	61	5percent	22867.1	118	178.414	0.54	82
model-C	2	62	5percent	23119.9	122	180.651	0.54	82
model-C	2	63	5percent	23318	122.401	185.487	0.54	82
model-C	2	64	5percent	23668.7	123.126	188.278	0.54	82
model-C	2	65	5percent	24284.8	126	191.495	0.54	82.5
model-C	2	66	5percent	24832.5	127.34	194.289	0.54	83
model-C	2	67	5percent	25131.3	129	198.762	0.54	83
model-C	2	68	5percent	25434.6	132	201.393	0.54	84
model-C	2	69	5percent	25885.9	134.31	205.173	0.54	85
model-C	2	70	5percent	26586.1	137.42	208.662	0.54	85
model-C	2	71	5percent	26894.5	139.58	211.895	0.54	85
model-C	2	72	5percent	27258.6	142.416	216.072	0.54	86
model-C	2	73	5percent	27543.9	143.115	221.411	0.54	86
model-C	2	74	5percent	27790	145	230.321	0.54	87
model-C	2	75	5percent	28082.8	146.012	232.746	0.54	87
model-C	2	76	5percent	28890.5	148.143	239.588	0.54	88
model-C	2	77	5percent	29290.5	151	243.865	0.54	88
model-C	2	78	5percent	29545.6	152.115	251.351	0.54	89
model-C	2	79	5percent	29885.3	157.036	262.182	0.54	89
model-C	2	80	5percent	30551.4	159.2	264.123	0.54	90
model-C	2	81	5percent	31744.2	163	267.736	0.54	90
model-C	2	82	5percent	32187.3	164.272	273.425	0.54	90
model-C	2	83	5percent	32603	166	278.79	0.54	91
model-C	2	84	5percent	32990.7	167.264	285.154	0.54	91
model-C	2	85	5percent	33919.2	169	293.293	0.54	92
model-C	2	86	5percent	34063.9	170.14	297.113	0.54	92
model-C	2	87	5percent	34567.1	173.006	304.473	0.54	93
model-C	2	88	5percent	34932.2	177.164	306.907	0.54	94
model-C	2	89	5percent	36005.2	180.11	312.664	0.54	94
model-C	2	90	5percent	36953.1	183.005	320.627	0.54	95
model-C	2	91	5percent	37786.8	185.469	331.155	0.54	95.1
model-C	2	92	5percent	38462.1	189	337.614	0.54	96
model-C	2	93	5percent	38738	191	344.312	0.54	97
model-C	2	94	5percent	39901.2	195.12	353.777	0.54	98
model-C	2	95	5percent	41515.2	200.072	362.537	0.54	99
model-C	2	96	5percent	42417	205.04	378.862	0.54	99.6
model-C	2	97	5percent	43818.5	215	390.899	0.54	101.7
model-C	2	98	5percent	44783.6	232	426.853	0.54	103
model-C	2	99	5percent	48067.3	239.062	474.032	0.54	103.9
model-C	2	100	5percent	53042.5	293	524.054	0.54	108
model-C	2	1	open	2792.5	13.9745	22.3446	0.79	0
model-C	2	2	open	4529.62	25.9689	28.6055	0.79	0
model-C	2	3	open	5677.91	31.9437	32.474	0.79	0
model-C	2	4	open	6435.98	38.6697	34.5653	0.79	0
model-C	2	5	open	7775.7	43	40.3029	0.79	0
model-C	2	6	open	9588.36	53.7	48.8255	0.79	0
model-C	2	7	open	11042	56	58.9819	0.79	0
model-C	2	8	open	12326.9	67.92	70.4007	0.79	0
model-C	2	9	open	12988.6	74.73	76.7389	0.79	0
model-C	2	10	open	13361.6	78.5823	81.7098	0.79	0
model-C	2	11	open	15186.4	88.34	84.3523	0.79	0
model-C	2	12	open	16645.1	94.76	90.1544	0.79	0
model-C	2	13	open	17244.4	100.87	94.1822	0.79	0
model-C	2	14	open	17943.9	105.707	100.28	0.79	0
model-C	2	15	open	18431	109.85	104.632	0.79	0
model-C	2	16	open	19275	114.86	109.747	0.79	0
model-C	2	17	open	19981.4	117.83	112.643	0.79	0
model-C	2	18	open	20808.5	120.82	114.55	0.79	0
model-C	2	19	open	21485.7	124.81	119.667	0.79	0
model-C	2	20	open	22378.5	130	130.647	0.79	0
model-C	2	21	open	23184.5	135	145.98	0.79	0
model-C	2	22	open	23506.9	139.56	148.202	0.79	0
model-C	2	23	open	24391	144.54	157.776	0.79	0
model-C	2	24	open	25416	149.597	165.315	0.79	0
model-C	2	25	open	26340.1	152.837	170.981	0.79	0
model-C	2	26	open	26750.9	158	180.715	0.79	0
model-C	2	27	open	26899.2	164	188.498	0.79	0
model-C	2	28	open	27072.1	166.837	192.086	0.79	0
model-C	2	29	open	27452.3	169.71	200.732	0.79	0
model-C	2	30	open	27855.2	172.7	205.822	0.79	0
model-C	2	31	open	28423.5	177.69	211.629	0.79	0
model-C	2	32	open	28990.9	182	215.646	0.79	0
model-C	2	33	open	29391.9	183.92	219.195	0.79	0
model-C	2	34	open	30075.6	187	225.298	0.79	0
model-C	2	35	open	30413.5	191	234.71	0.79	0
model-C	2	36	open	30943.1	193	242.015	0.79	0
model-C	2	37	open	31414.3	196.308	246.177	0.79	0
model-C	2	38	open	31805.3	199.62	249.372	0.79	0
model-C	2	39	open	32019.2	204.22	251.155	0.79	0
model-C	2	40	open	32337	206	259.061	0.79	0
model-C	2	41	open	32733.2	208.834	265.106	0.79	0
model-C	2	42	open	33371	213.498	271.57	0.79	0
model-C	2	43	open	33833.4	214.471	280.335	0.79	0
model-C	2	44	open	34117.4	220.892	283.752	0.79	0
model-C	2	45	open	34655.2	227	289.571	0.79	0
model-C	2	46	open	35471.2	228.475	293.361	0.79	0
model-C	2	47	open	35959.7	230	301.75	0.79	0
model-C	2	48	open	36488.6	233	305.302	0.79	0
model-C	2	49	open	37106	236.51	309.427	0.79	0
model-C	2	50	open	37912.7	238.213	317.302	0.79	0
model-C	2	51	open	38415.3	241.49	325.564	0.79	0
model-C	2	52	open	38700.1	244.849	331.222	0.79	0
model-C	2	53	open	39027	249	339.233	0.79	0
model-C	2	54	open	39160.1	251.771	344.552	0.79	0
model-C	2	55	open	39395.4	256.45	351.548	0.79	0
model-C	2	56	open	39978.5	260.44	354.078	0.79	0
model-C	2	57	open	40362.3	263.758	359.805	0.79	0
model-C	2	58	open	40764.3	265.779	364.164	0.79	0
model-C	2	59	open	41395.6	270.41	370.931	0.79	0
model-C	2	60	open	41820.6	275	379.863	0.79	0
model-C	2	61	open	42318.3	277.104	382.009	0.79	0
model-C	2	62	open	42860.1	280.046	388.885	0.79	0
model-C	2	63	open	43020.2	281.562	397.504	0.79	0
model-C	2	64	open	43604.7	283.145	408.696	0.79	0
model-C	2	65	open	44219.4	287.017	415.385	0.79	0
model-C	2	66	open	44533.5	290.639	419.535	0.79	0
model-C	2	67	open	45065.5	294	427.844	0.79	0
model-C	2	68	open	45345.5	296	432.983	0.79	0
model-C	2	69	open	46396.6	298.31	437.651	0.79	0
model-C	2	70	open	46637.8	303.261	452.331	0.79	0
model-C	2	71	open	47004.7	306	461.374	0.79	0
model-C	2	72	open	47457.9	309.243	465.197	0.79	0
model-C	2	73	open	47630.3	313.835	470.101	0.79	0
model-C	2	74	open	47984.3	316.111	479.568	0.79	0
model-C	2	75	open	48870.9	319	483.903	0.79	0
model-C	2	76	open	49375.3	323.24	491.165	0.79	0
model-C	2	77	open	49583.8	325.903	499.497	0.79	0
model-C	2	78	open	50136.4	328.99	505.096	0.79	0
model-C	2	79	open	50567.4	332.21	512.872	0.79	0
model-C	2	80	open	50929.1	338.093	517.825	0.79	0
model-C	2	81	open	51306.5	339.298	526.548	0.79	0
model-C	2	82	open	51459	345	537.391	0.79	0
model-C	2	83	open	51761	347.947	545.793	0.79	0
model-C	2	84	open	52697.7	350.069	552.146	0.79	0
model-C	2	85	open	53283.9	352.385	556.969	0.79	0
model-C	2	86	open	53771.5	358	573.288	0.79	0
model-C	2	87	open	54252	360.627	581.53	0.79	0
model-C	2	88	open	55037.1	369.095	600.873	0.79	0
model-C	2	89	open	55738.6	376.722	611.43	0.79	0
model-C	2	90	open	55932.7	390.939	621.712	0.79	0
model-C	2	91	open	56507.1	396.004	627.96	0.79	0
model-C	2	92	open	56962.3	398	640.936	0.79	0
model-C	2	93	open	58151.9	402	653.435	0.79	0
model-C	2	94	open	59014.8	405.642	666.79	0.79	0
model-C	2	95	open	59825.5	412.596	683.331	0.79	0
model-C	2	96	open	60442.1	418.023	695.862	0.79	0
model-C	2	97	open	61720.3	421.03	707.86	0.79	0
model-C	2	98	open	62944.2	441.021	722.408	0.79	0
model-C	2	99	open	64324.4	461.01	734.232	0.79	0
model-C	2	100	open	66762.9	503	841.503	0.79	0

## Sheet: D
team	round	quantile	intervention	cumu_infections	cumu_deaths	peak_hosp	prob_outbreak	days_closed
model-D	2	1	closed	1	0	1	0	184
model-D	2	2	closed	3	0	1	0	184
model-D	2	3	closed	5	0	1	0	184
model-D	2	4	closed	6	0	1	0	184
model-D	2	5	closed	8	0	1	0	184
model-D	2	6	closed	10	0	1	0	184
model-D	2	7	closed	11	0	2	0	184
model-D	2	8	closed	13	0	2	0	184
model-D	2	9	closed	14	0	2	0	184
model-D	2	10	closed	16	0	2	0	184
model-D	2	11	closed	17	0	2	0	184
model-D	2	12	closed	19	0	2	0	184
model-D	2	13	closed	20	0	2	0	184
model-D	2	14	closed	22	0	2	0	184
model-D	2	15	closed	23	0	2	0	184
model-D	2	16	closed	25	0	2	0	184
model-D	2	17	closed	27	0	2	0	184
model-D	2	18	closed	28	0	3	0	184
model-D	2	19	closed	30	0	3	0	184
model-D	2	20	closed	31	0	3	0	184
model-D	2	21	closed	33	0	3	0	184
model-D	2	22	closed	35	0	3	0	184
model-D	2	23	closed	36	0	3	0	184
model-D	2	24	closed	38	0	3	0	184
model-D	2	25	closed	40	0	3	0	184
model-D	2	26	closed	41	0	3	0	184
model-D	2	27	closed	43	0	3	0	184
model-D	2	28	closed	45	0	3	0	184
model-D	2	29	closed	47	0	3	0	184
model-D	2	30	closed	48	0	4	0	184
model-D	2	31	closed	50	0	4	0	184
model-D	2	32	closed	52	0	4	0	184
model-D	2	33	closed	54	0	4	0	184
model-D	2	34	closed	56	1	4	0	184
model-D	2	35	closed	58	1	4	0	184
model-D	2	36	closed	60	1	4	0	184
model-D	2	37	closed	62	1	4	0	184
model-D	2	38	closed	64	1	4	0	184
model-D	2	39	closed	66	1	4	0	184
model-D	2	40	closed	68	1	4	0	184
model-D	2	41	closed	70	1	4	0	184
model-D	2	42	closed	72	1	5	0	184
model-D	2	43	closed	74	1	5	0	184
model-D	2	44	closed	77	1	5	0	184
model-D	2	45	closed	79	1	5	0	184
model-D	2	46	closed	81	1	5	0	184
model-D	2	47	closed	84	1	5	0	184
model-D	2	48	closed	86	1	5	0	184
model-D	2	49	closed	89	1	5	0	184
model-D	2	50	closed	91	1	5	0	184
model-D	2	51	closed	94	1	5	0	184
model-D	2	52	closed	97	1	6	0	184
model-D	2	53	closed	100	1	6	0	184
model-D	2	54	closed	103	1	6	0	184
model-D	2	55	closed	106	1	6	0	184
model-D	2	56	closed	109	1	6	0	184
model-D	2	57	closed	112	1	6	0	184
model-D	2	58	closed	115	2	6	0	184
model-D	2	59	closed	118	2	6	0	184
model-D	2	60	closed	122	2	6	0	184
model-D	2	61	closed	125	2	7	0	184
model-D	2	62	closed	129	2	7	0	184
model-D	2	63	closed	133	2	7	0	184
model-D	2	64	closed	136	2	7	0	184
model-D	2	65	closed	140	2	7	0	184
model-D	2	66	closed	144	2	7	0	184
model-D	2	67	closed	148	2	7	0	184
model-D	2	68	closed	152	2	8	0	184
model-D	2	69	closed	157	2	8	0	184
model-D	2	70	closed	161	2	8	0	184
model-D	2	71	closed	166	2	8	0	184
model-D	2	72	closed	171	2	8	0	184
model-D	2	73	closed	176	2	9	0	184
model-D	2	74	closed	182	3	9	0	184
model-D	2	75	closed	187	3	9	0	184
model-D	2	76	closed	194	3	9	0	184
model-D	2	77	closed	200	3	9	0	184
model-D	2	78	closed	207	3	10	0	184
model-D	2	79	closed	214	3	10	0	184
model-D	2	80	closed	221	3	10	0	184
model-D	2	81	closed	228	3	10	0	184
model-D	2	82	closed	236	3	11	0	184
model-D	2	83	closed	244	4	11	0	184
model-D	2	84	closed	254	4	11	0	184
model-D	2	85	closed	264	4	12	0	184
model-D	2	86	closed	274	4	12	0	184
model-D	2	87	closed	286	4	12	0	184
model-D	2	88	closed	298	4	13	0	184
model-D	2	89	closed	311	4	13	0	184
model-D	2	90	closed	326	5	14	0	184
model-D	2	91	closed	342	5	14	0	184
model-D	2	92	closed	361	5	15	0	184
model-D	2	93	closed	380	6	16	0	184
model-D	2	94	closed	404	6	16	0	184
model-D	2	95	closed	433	6	17	0	184
model-D	2	96	closed	469	7	19	0	184
model-D	2	97	closed	511	8	20	0	184
model-D	2	98	closed	570	8	22	0	184
model-D	2	99	closed	672	10	26	0	184
model-D	2	100	closed	1578	27	90	0	184
model-D	2	1	2weeks	1	0	1	0.00466563	1
model-D	2	2	2weeks	4	0	1	0.0171073	1
model-D	2	3	2weeks	8	0	2	0.0171607	1
model-D	2	4	2weeks	14	0	2	0.0178326	1
model-D	2	5	2weeks	22	0	2	0.0382166	1
model-D	2	6	2weeks	31	0	3	0.0452055	2
model-D	2	7	2weeks	44	0	3	0.0780234	2
model-D	2	8	2weeks	59	1	3	0.0780234	2
model-D	2	9	2weeks	79	1	3	0.0845588	2
model-D	2	10	2weeks	106	1	4	0.10043	2
model-D	2	11	2weeks	143	1	4	0.110256	2
model-D	2	12	2weeks	197	2	5	0.120556	2
model-D	2	13	2weeks	297	2	5	0.155914	2
model-D	2	14	2weeks	465	3	6	0.155914	2
model-D	2	15	2weeks	703	4	6	0.176309	2
model-D	2	16	2weeks	974	5	7	0.179577	2
model-D	2	17	2weeks	1248	6	8	0.183871	2
model-D	2	18	2weeks	1515	7	9	0.224057	2
model-D	2	19	2weeks	1786	8	10	0.226415	2
model-D	2	20	2weeks	2067	9	12	0.252564	2
model-D	2	21	2weeks	2360	10	13	0.252564	2
model-D	2	22	2weeks	2653	11	15	0.280363	2
model-D	2	23	2weeks	2965	13	16	0.344952	2
model-D	2	24	2weeks	3272	14	18	0.358768	2
model-D	2	25	2weeks	3577	15	19	0.358768	2
model-D	2	26	2weeks	3891	17	21	0.391304	2
model-D	2	27	2weeks	4203	18	23	0.414062	2
model-D	2	28	2weeks	4521	19	25	0.414842	2
model-D	2	29	2weeks	4859	21	26	0.414842	2
model-D	2	30	2weeks	5191	22	28	0.422259	2
model-D	2	31	2weeks	5557	24	30	0.45172	2
model-D	2	32	2weeks	5919	25	32	0.538895	2
model-D	2	33	2weeks	6281	27	34	0.564024	2
model-D	2	34	2weeks	6667	28	36	0.566794	2
model-D	2	35	2weeks	7075	30	38	0.590686	2
model-D	2	36	2weeks	7466	32	40	0.590686	2
model-D	2	37	2weeks	7859	34	42	0.601439	2
model-D	2	38	2weeks	8269	35	44	0.603234	2
model-D	2	39	2weeks	8717	37	46	0.603234	3
model-D	2	40	2weeks	9147	39	48	0.626411	3
model-D	2	41	2weeks	9573	41	50	0.62768	3
model-D	2	42	2weeks	10004	43	52	0.703333	3
model-D	2	43	2weeks	10459	45	54	0.703333	3
model-D	2	44	2weeks	10888	47	56	0.704097	3
model-D	2	45	2weeks	11386	49	58	0.706087	3
model-D	2	46	2weeks	11844	51	60	0.712821	3
model-D	2	47	2weeks	12336	54	62	0.718204	3
model-D	2	48	2weeks	12879	56	64	0.722818	3
model-D	2	49	2weeks	13359	58	66	0.740741	3
model-D	2	50	2weeks	13855	61	68	0.742706	3
model-D	2	51	2weeks	14381	63	70	0.750954	3
model-D	2	52	2weeks	14901	66	72	0.797521	3
model-D	2	53	2weeks	15422	68	74	0.811086	3
model-D	2	54	2weeks	15984	71	76	0.811086	3
model-D	2	55	2weeks	16520	74	78	0.816305	3
model-D	2	56	2weeks	17069	76	80	0.823282	3
model-D	2	57	2weeks	17574	79	82	0.826208	3
model-D	2	58	2weeks	18127	82	84	0.831056	3
model-D	2	59	2weeks	18667	84	85	0.83427	3
model-D	2	60	2weeks	19207	87	87	0.844101	3
model-D	2	61	2weeks	19746	90	89	0.844553	4
model-D	2	62	2weeks	20299	93	91	0.844553	4
model-D	2	63	2weeks	20833	96	92	0.845942	4
model-D	2	64	2weeks	21394	99	94	0.870192	4
model-D	2	65	2weeks	21935	102	96	0.879346	4
model-D	2	66	2weeks	22468	105	97	0.881313	4
model-D	2	67	2weeks	23017	108	99	0.881313	4
model-D	2	68	2weeks	23573	112	100	0.896429	4
model-D	2	69	2weeks	24127	115	102	0.896429	4
model-D	2	70	2weeks	24665	118	104	0.901299	4
model-D	2	71	2weeks	25209	121	105	0.903822	4
model-D	2	72	2weeks	25741	124	107	0.903822	4
model-D	2	73	2weeks	26285	127	108	0.906951	4
model-D	2	74	2weeks	26811	131	110	0.906951	4
model-D	2	75	2weeks	27306	134	111	0.912854	4
model-D	2	76	2weeks	27854	138	113	0.912854	4
model-D	2	77	2weeks	28335	141	115	0.917744	4
model-D	2	78	2weeks	28871	144	116	0.919154	4
model-D	2	79	2weeks	29441	147	118	0.921084	4
model-D	2	80	2weeks	29951	151	119	0.921084	4
model-D	2	81	2weeks	30465	154	121	0.921335	4
model-D	2	82	2weeks	30966	158	123	0.923326	5
model-D	2	83	2weeks	31454	161	124	0.924949	5
model-D	2	84	2weeks	31973	165	126	0.924949	5
model-D	2	85	2weeks	32448	168	128	0.92552	5
model-D	2	86	2weeks	32943	172	130	0.931034	5
model-D	2	87	2weeks	33455	175	131	0.931034	5
model-D	2	88	2weeks	33966	179	133	0.935558	5
model-D	2	89	2weeks	34473	183	135	0.935558	5
model-D	2	90	2weeks	35009	187	137	0.947481	5
model-D	2	91	2weeks	35525	191	140	0.947481	5
model-D	2	92	2weeks	36081	195	142	0.951374	5
model-D	2	93	2weeks	36625	199	144	0.951374	5
model-D	2	94	2weeks	37233	204	147	0.951952	6
model-D	2	95	2weeks	37813	209	150	0.951952	6
model-D	2	96	2weeks	38447	214	153	0.959112	6
model-D	2	97	2weeks	39150	221	157	0.959112	6
model-D	2	98	2weeks	39957	228	162	0.963675	6
model-D	2	99	2weeks	41008	238	169	0.963675	6
model-D	2	100	2weeks	45498	292	205	0.963675	6
model-D	2	1	5percent	1	0	1	0	18
model-D	2	2	5percent	3	0	1	0	18
model-D	2	3	5percent	5	0	1	0.00143678	18
model-D	2	4	5percent	7	0	1	0.0015748	18
model-D	2	5	5percent	8	0	1	0.00302115	18
model-D	2	6	5percent	10	0	2	0.00422535	18
model-D	2	7	5percent	12	0	2	0.00422535	18
model-D	2	8	5percent	13	0	2	0.00921659	19
model-D	2	9	5percent	15	0	2	0.010582	19
model-D	2	10	5percent	17	0	2	0.010582	19
model-D	2	11	5percent	19	0	2	0.0121065	19
model-D	2	12	5percent	21	0	2	0.021197	19
model-D	2	13	5percent	23	0	2	0.0224551	20
model-D	2	14	5percent	26	0	3	0.0236407	20
model-D	2	15	5percent	28	0	3	0.030303	20
model-D	2	16	5percent	30	0	3	0.0319149	21
model-D	2	17	5percent	33	0	3	0.0368171	21
model-D	2	18	5percent	35	0	3	0.0368171	22
model-D	2	19	5percent	38	0	3	0.0382848	22
model-D	2	20	5percent	41	0	3	0.039548	22
model-D	2	21	5percent	44	0	3	0.0465753	22
model-D	2	22	5percent	46	0	4	0.0606061	22
model-D	2	23	5percent	49	1	4	0.0611303	22
model-D	2	24	5percent	53	1	4	0.0642523	23
model-D	2	25	5percent	56	1	4	0.0642523	24
model-D	2	26	5percent	60	1	4	0.0645161	24
model-D	2	27	5percent	64	1	4	0.0698287	24
model-D	2	28	5percent	68	1	4	0.0698287	24
model-D	2	29	5percent	72	1	4	0.0732436	24
model-D	2	30	5percent	76	1	5	0.0767857	24
model-D	2	31	5percent	81	1	5	0.117647	24
model-D	2	32	5percent	86	1	5	0.119537	24
model-D	2	33	5percent	91	1	5	0.119537	24
model-D	2	34	5percent	97	1	5	0.127349	25
model-D	2	35	5percent	103	1	5	0.128523	26
model-D	2	36	5percent	110	1	6	0.128682	26
model-D	2	37	5percent	117	2	6	0.144681	26
model-D	2	38	5percent	125	2	6	0.153025	26
model-D	2	39	5percent	134	2	6	0.153025	26
model-D	2	40	5percent	144	2	6	0.153846	26
model-D	2	41	5percent	155	2	7	0.158901	26
model-D	2	42	5percent	167	2	7	0.158901	26
model-D	2	43	5percent	182	2	7	0.164794	26
model-D	2	44	5percent	199	3	7	0.189599	27
model-D	2	45	5percent	221	3	8	0.201559	27
model-D	2	46	5percent	250	3	8	0.201559	28
model-D	2	47	5percent	285	3	8	0.214697	28
model-D	2	48	5percent	335	3	9	0.224704	28
model-D	2	49	5percent	410	4	9	0.238318	28
model-D	2	50	5percent	518	4	10	0.270701	28
model-D	2	51	5percent	635	4	10	0.272295	29
model-D	2	52	5percent	775	5	10	0.272295	29
model-D	2	53	5percent	916	5	11	0.276358	29
model-D	2	54	5percent	1067	6	11	0.278366	29
model-D	2	55	5percent	1228	6	12	0.294889	29
model-D	2	56	5percent	1388	7	13	0.30219	30
model-D	2	57	5percent	1563	7	13	0.318974	31
model-D	2	58	5percent	1732	8	14	0.318974	31
model-D	2	59	5percent	1915	9	15	0.323797	31
model-D	2	60	5percent	2105	9	16	0.340571	31
model-D	2	61	5percent	2298	10	17	0.340571	31
model-D	2	62	5percent	2502	11	18	0.365193	31
model-D	2	63	5percent	2725	12	19	0.366786	31
model-D	2	64	5percent	2949	13	20	0.366786	31
model-D	2	65	5percent	3189	14	22	0.390863	32
model-D	2	66	5percent	3434	15	23	0.391813	32
model-D	2	67	5percent	3680	15	25	0.391813	33
model-D	2	68	5percent	3934	16	26	0.406803	33
model-D	2	69	5percent	4213	17	28	0.420942	33
model-D	2	70	5percent	4502	19	30	0.420942	33
model-D	2	71	5percent	4789	20	32	0.42623	34
model-D	2	72	5percent	5087	21	34	0.42623	34
model-D	2	73	5percent	5396	22	36	0.446381	34
model-D	2	74	5percent	5710	23	38	0.448133	34
model-D	2	75	5percent	6063	25	41	0.452851	34
model-D	2	76	5percent	6440	26	43	0.452851	34
model-D	2	77	5percent	6820	28	46	0.457471	34
model-D	2	78	5percent	7214	29	49	0.457471	36
model-D	2	79	5percent	7639	31	51	0.457471	36
model-D	2	80	5percent	8095	32	54	0.461818	36
model-D	2	81	5percent	8563	34	57	0.475888	37
model-D	2	82	5percent	9015	36	61	0.4947	37
model-D	2	83	5percent	9549	38	64	0.4947	37
model-D	2	84	5percent	10048	40	68	0.502498	37
model-D	2	85	5percent	10617	42	71	0.511819	37
model-D	2	86	5percent	11170	45	75	0.511819	37
model-D	2	87	5percent	11787	47	79	0.511819	37
model-D	2	88	5percent	12476	50	83	0.514412	37
model-D	2	89	5percent	13160	53	88	0.514412	37
model-D	2	90	5percent	13987	56	92	0.528169	38
model-D	2	91	5percent	14820	60	97	0.537647	39
model-D	2	92	5percent	15668	64	101	0.537647	39
model-D	2	93	5percent	16619	68	107	0.549264	39
model-D	2	94	5percent	17646	73	112	0.549264	39
model-D	2	95	5percent	18851	79	118	0.551456	39
model-D	2	96	5percent	20212	85	125	0.559794	39
model-D	2	97	5percent	21888	93	133	0.559794	39
model-D	2	98	5percent	23852	105	142	0.559794	40
model-D	2	99	5percent	26862	121	154	0.578018	40
model-D	2	100	5percent	38868	212	205	0.578018	40
model-D	2	1	open	3	0	1	0.00721501	0
model-D	2	2	open	8	0	1	0.0156028	0
model-D	2	3	open	16	0	2	0.0190174	0
model-D	2	4	open	29	0	2	0.0253968	0
model-D	2	5	open	45	0	3	0.0546448	0
model-D	2	6	open	68	1	3	0.0636364	0
model-D	2	7	open	97	1	3	0.0761636	0
model-D	2	8	open	140	1	4	0.0989583	0
model-D	2	9	open	213	2	4	0.117347	0
model-D	2	10	open	343	2	5	0.16141	0
model-D	2	11	open	583	3	6	0.169987	0
model-D	2	12	open	895	4	7	0.169987	0
model-D	2	13	open	1191	5	8	0.202128	0
model-D	2	14	open	1528	7	9	0.229333	0
model-D	2	15	open	1832	8	10	0.240113	0
model-D	2	16	open	2161	9	12	0.256962	0
model-D	2	17	open	2484	11	13	0.256962	0
model-D	2	18	open	2805	12	15	0.288889	0
model-D	2	19	open	3130	13	17	0.34854	0
model-D	2	20	open	3469	15	18	0.359234	0
model-D	2	21	open	3802	16	20	0.363636	0
model-D	2	22	open	4152	18	22	0.369565	0
model-D	2	23	open	4501	19	24	0.387421	0
model-D	2	24	open	4861	21	26	0.387421	0
model-D	2	25	open	5211	22	27	0.446866	0
model-D	2	26	open	5559	24	29	0.498795	0
model-D	2	27	open	5940	25	31	0.498795	0
model-D	2	28	open	6351	27	33	0.503067	0
model-D	2	29	open	6739	29	35	0.522613	0
model-D	2	30	open	7136	31	37	0.553991	0
model-D	2	31	open	7534	32	39	0.553991	0
model-D	2	32	open	7927	34	41	0.563218	0
model-D	2	33	open	8331	36	43	0.563218	0
model-D	2	34	open	8744	38	45	0.600985	0
model-D	2	35	open	9147	39	47	0.627696	0
model-D	2	36	open	9555	41	48	0.654386	0
model-D	2	37	open	9989	43	50	0.664879	0
model-D	2	38	open	10410	45	52	0.676647	0
model-D	2	39	open	10868	48	54	0.68125	0
model-D	2	40	open	11355	50	56	0.682513	0
model-D	2	41	open	11829	52	58	0.687407	0
model-D	2	42	open	12291	54	60	0.71767	0
model-D	2	43	open	12767	56	61	0.731092	0
model-D	2	44	open	13300	59	63	0.766864	0
model-D	2	45	open	13804	61	65	0.766864	0
model-D	2	46	open	14269	63	67	0.775058	0
model-D	2	47	open	14766	66	68	0.775058	0
model-D	2	48	open	15275	68	70	0.797115	0
model-D	2	49	open	15783	71	72	0.800312	0
model-D	2	50	open	16303	74	73	0.802857	0
model-D	2	51	open	16819	76	75	0.809475	0
model-D	2	52	open	17315	79	76	0.810414	0
model-D	2	53	open	17835	81	78	0.82393	0
model-D	2	54	open	18367	84	80	0.841716	0
model-D	2	55	open	18931	87	81	0.851571	0
model-D	2	56	open	19465	90	83	0.851571	0
model-D	2	57	open	20031	93	84	0.87625	0
model-D	2	58	open	20565	96	86	0.87625	0
model-D	2	59	open	21127	99	87	0.876302	0
model-D	2	60	open	21676	101	89	0.881374	0
model-D	2	61	open	22207	105	90	0.888563	0
model-D	2	62	open	22735	108	92	0.894791	0
model-D	2	63	open	23264	111	93	0.894952	0
model-D	2	64	open	23808	114	94	0.894952	0
model-D	2	65	open	24346	117	96	0.896893	0
model-D	2	66	open	24890	120	97	0.901263	0
model-D	2	67	open	25403	124	98	0.912181	0
model-D	2	68	open	25914	127	100	0.919431	0
model-D	2	69	open	26423	130	101	0.924022	0
model-D	2	70	open	26986	134	103	0.924022	0
model-D	2	71	open	27524	137	104	0.927145	0
model-D	2	72	open	28077	140	105	0.927145	0
model-D	2	73	open	28614	144	107	0.92895	0
model-D	2	74	open	29082	147	108	0.92895	0
model-D	2	75	open	29582	151	110	0.934699	0
model-D	2	76	open	30054	154	111	0.934927	0
model-D	2	77	open	30541	158	113	0.93625	0
model-D	2	78	open	31039	161	114	0.943483	0
model-D	2	79	open	31505	164	116	0.943483	0
model-D	2	80	open	31948	168	117	0.947368	0
model-D	2	81	open	32412	171	119	0.947368	0
model-D	2	82	open	32847	174	120	0.952772	0
model-D	2	83	open	33318	177	122	0.952772	0
model-D	2	84	open	33753	181	123	0.955807	0
model-D	2	85	open	34197	184	125	0.955807	0
model-D	2	86	open	34625	187	127	0.956674	0
model-D	2	87	open	35052	191	129	0.956674	0
model-D	2	88	open	35542	194	131	0.957198	0
model-D	2	89	open	35962	197	133	0.95814	0
model-D	2	90	open	36395	201	135	0.95814	0
model-D	2	91	open	36862	205	137	0.959862	0
model-D	2	92	open	37336	208	140	0.961583	0
model-D	2	93	open	37816	212	142	0.961583	0
model-D	2	94	open	38280	216	145	0.96347	0
model-D	2	95	open	38777	220	148	0.96347	0
model-D	2	96	open	39327	224	151	0.968531	0
model-D	2	97	open	39884	230	155	0.968531	0
model-D	2	98	open	40530	237	160	0.969506	0
model-D	2	99	open	41450	246	167	0.969506	0
model-D	2	100	open	45314	294	217	0.969506	0

## Sheet: E
team	round	quantile	intervention	cumu_infections	cumu_deaths	peak_hosp	prob_outbreak	days_closed
model-E	2	1	closed	7276	11	8	0	183
model-E	2	2	closed	7588	11	9	0	183
model-E	2	3	closed	7784	12	10	0	183
model-E	2	4	closed	8006	12	10	0	183
model-E	2	5	closed	8107	12	11	0	183
model-E	2	6	closed	8177	12	11	0	183
model-E	2	7	closed	8242	13	11	0	183
model-E	2	8	closed	8361	13	12	0	183
model-E	2	9	closed	8522	13	12	0	183
model-E	2	10	closed	8608	13	12	0	183
model-E	2	11	closed	8670	14	13	0	183
model-E	2	12	closed	8772	14	13	0	183
model-E	2	13	closed	8826	14	14	0	183
model-E	2	14	closed	9001	15	15	0	183
model-E	2	15	closed	9204	15	16	0	183
model-E	2	16	closed	9285	25	17	0	183
model-E	2	17	closed	9531	30	22	0	183
model-E	2	18	closed	9831	39	25	0	183
model-E	2	19	closed	10676	54	28	0.3	183
model-E	2	20	closed	10962	65	30	0.4	183
model-E	2	21	closed	11135	69	31	0.5	183
model-E	2	22	closed	11291	71	32	0.546	183
model-E	2	23	closed	11499	72	32	0.7	183
model-E	2	24	closed	11641	72	35	0.7	183
model-E	2	25	closed	11885	73	35	0.725	183
model-E	2	26	closed	11968	74	36	0.8	183
model-E	2	27	closed	12160	75	36	0.8	183
model-E	2	28	closed	12408	76	37	0.9	183
model-E	2	29	closed	12693	77	38	0.9	183
model-E	2	30	closed	13121	78	38	0.9	183
model-E	2	31	closed	13339	80	39	0.9	183
model-E	2	32	closed	13958	81	40	0.9	183
model-E	2	33	closed	14325	82	40	0.9	183
model-E	2	34	closed	14522	83	41	0.9	183
model-E	2	35	closed	14661	84	42	1	183
model-E	2	36	closed	14774	86	43	1	183
model-E	2	37	closed	14950	89	44	1	183
model-E	2	38	closed	15145	92	44	1	183
model-E	2	39	closed	15462	100	46	1	183
model-E	2	40	closed	16281	109	48	1	183
model-E	2	41	closed	16649	110	51	1	183
model-E	2	42	closed	16996	115	52	1	183
model-E	2	43	closed	17422	119	54	1	183
model-E	2	44	closed	18770	133	56	1	183
model-E	2	45	closed	19115	136	58	1	183
model-E	2	46	closed	19268	137	59	1	183
model-E	2	47	closed	19320	137	60	1	183
model-E	2	48	closed	19375	138	61	1	183
model-E	2	49	closed	19414	139	61	1	183
model-E	2	50	closed	19462	139	62	1	183
model-E	2	51	closed	19502	140	62	1	183
model-E	2	52	closed	19567	140	63	1	183
model-E	2	53	closed	19594	141	63	1	183
model-E	2	54	closed	19621	141	63	1	183
model-E	2	55	closed	19678	142	64	1	183
model-E	2	56	closed	19738	142	64	1	183
model-E	2	57	closed	19785	142	65	1	183
model-E	2	58	closed	19822	143	66	1	183
model-E	2	59	closed	19858	143	66	1	183
model-E	2	60	closed	19898	144	67	1	183
model-E	2	61	closed	19952	144	67	1	183
model-E	2	62	closed	19982	145	68	1	183
model-E	2	63	closed	20018	146	68	1	183
model-E	2	64	closed	20067	146	69	1	183
model-E	2	65	closed	20107	146	69	1	183
model-E	2	66	closed	20146	147	70	1	183
model-E	2	67	closed	20167	147	70	1	183
model-E	2	68	closed	20223	148	71	1	183
model-E	2	69	closed	20233	149	71	1	183
model-E	2	70	closed	20302	150	72	1	183
model-E	2	71	closed	20339	151	72	1	183
model-E	2	72	closed	20379	152	73	1	183
model-E	2	73	closed	20489	153	74	1	183
model-E	2	74	closed	20727	156	74	1	183
model-E	2	75	closed	20904	159	76	1	183
model-E	2	76	closed	20966	164	78	1	183
model-E	2	77	closed	21044	169	78	1	183
model-E	2	78	closed	21154	171	80	1	183
model-E	2	79	closed	21236	175	81	1	183
model-E	2	80	closed	21335	178	82	1	183
model-E	2	81	closed	21458	188	84	1	183
model-E	2	82	closed	21534	194	86	1	183
model-E	2	83	closed	21846	196	89	1	183
model-E	2	84	closed	22311	197	90	1	183
model-E	2	85	closed	23352	198	92	1	183
model-E	2	86	closed	23482	199	93	1	183
model-E	2	87	closed	23531	201	95	1	183
model-E	2	88	closed	23577	202	95	1	183
model-E	2	89	closed	23603	203	96	1	183
model-E	2	90	closed	23641	204	97	1	183
model-E	2	91	closed	23659	206	98	1	183
model-E	2	92	closed	23740	207	100	1	183
model-E	2	93	closed	23817	209	102	1	183
model-E	2	94	closed	23884	209	104	1	183
model-E	2	95	closed	23928	212	105	1	183
model-E	2	96	closed	23986	214	106	1	183
model-E	2	97	closed	24095	216	109	1	183
model-E	2	98	closed	24258	225	118	1	183
model-E	2	99	closed	29084	294	164	1	183
model-E	2	100	closed	32786	363	232	1	183
model-E	2	1	open	17183	103	45	0.991	0
model-E	2	2	open	34691	292	144	1	0
model-E	2	3	open	34752	294	148	1	0
model-E	2	4	open	34823	297	151	1	0
model-E	2	5	open	34936	300	152	1	0
model-E	2	6	open	35004	301	153	1	0
model-E	2	7	open	35129	302	155	1	0
model-E	2	8	open	35308	304	156	1	0
model-E	2	9	open	35461	306	157	1	0
model-E	2	10	open	35538	307	158	1	0
model-E	2	11	open	35645	308	160	1	0
model-E	2	12	open	35684	309	160	1	0
model-E	2	13	open	35711	310	161	1	0
model-E	2	14	open	35742	311	161	1	0
model-E	2	15	open	35775	312	162	1	0
model-E	2	16	open	35832	313	163	1	0
model-E	2	17	open	35864	314	163	1	0
model-E	2	18	open	35884	316	165	1	0
model-E	2	19	open	35923	316	165	1	0
model-E	2	20	open	35937	318	165	1	0
model-E	2	21	open	35947	319	166	1	0
model-E	2	22	open	35961	319	166	1	0
model-E	2	23	open	35980	320	166	1	0
model-E	2	24	open	36001	320	167	1	0
model-E	2	25	open	36017	321	168	1	0
model-E	2	26	open	36025	321	168	1	0
model-E	2	27	open	36044	322	168	1	0
model-E	2	28	open	36058	323	170	1	0
model-E	2	29	open	36064	323	170	1	0
model-E	2	30	open	36075	324	171	1	0
model-E	2	31	open	36112	325	171	1	0
model-E	2	32	open	36125	325	172	1	0
model-E	2	33	open	36131	326	172	1	0
model-E	2	34	open	36160	327	173	1	0
model-E	2	35	open	36180	328	173	1	0
model-E	2	36	open	36190	328	174	1	0
model-E	2	37	open	36211	329	174	1	0
model-E	2	38	open	36227	329	175	1	0
model-E	2	39	open	36246	330	176	1	0
model-E	2	40	open	36271	330	176	1	0
model-E	2	41	open	36305	331	177	1	0
model-E	2	42	open	36332	331	178	1	0
model-E	2	43	open	36346	332	178	1	0
model-E	2	44	open	36369	333	179	1	0
model-E	2	45	open	36409	333	180	1	0
model-E	2	46	open	36438	334	180	1	0
model-E	2	47	open	36464	334	181	1	0
model-E	2	48	open	36505	335	182	1	0
model-E	2	49	open	36546	336	183	1	0
model-E	2	50	open	36602	336	183	1	0
model-E	2	51	open	36700	337	184	1	0
model-E	2	52	open	36804	339	185	1	0
model-E	2	53	open	36907	340	185	1	0
model-E	2	54	open	37069	340	186	1	0
model-E	2	55	open	37312	342	189	1	0
model-E	2	56	open	37573	344	192	1	0
model-E	2	57	open	37838	347	194	1	0
model-E	2	58	open	37949	351	196	1	0
model-E	2	59	open	38061	354	197	1	0
model-E	2	60	open	38317	358	197	1	0
model-E	2	61	open	38401	362	201	1	0
model-E	2	62	open	38458	368	203	1	0
model-E	2	63	open	38665	373	205	1	0
model-E	2	64	open	38822	375	208	1	0
model-E	2	65	open	38969	377	212	1	0
model-E	2	66	open	38994	380	214	1	0
model-E	2	67	open	39073	382	218	1	0
model-E	2	68	open	39205	384	222	1	0
model-E	2	69	open	40805	392	228	1	0
model-E	2	70	open	41944	414	247	1	0
model-E	2	71	open	51402	600	426	1	0
model-E	2	72	open	56887	684	550	1	0
model-E	2	73	open	56969	689	562	1	0
model-E	2	74	open	57447	695	569	1	0
model-E	2	75	open	57935	703	577	1	0
model-E	2	76	open	58095	706	583	1	0
model-E	2	77	open	58325	708	588	1	0
model-E	2	78	open	59043	712	593	1	0
model-E	2	79	open	59125	715	602	1	0
model-E	2	80	open	59224	717	608	1	0
model-E	2	81	open	59287	721	609	1	0
model-E	2	82	open	59429	723	615	1	0
model-E	2	83	open	59556	726	624	1	0
model-E	2	84	open	60044	729	626	1	0
model-E	2	85	open	60246	732	630	1	0
model-E	2	86	open	60401	734	632	1	0
model-E	2	87	open	60439	736	635	1	0
model-E	2	88	open	60473	737	638	1	0
model-E	2	89	open	60512	739	641	1	0
model-E	2	90	open	60560	740	646	1	0
model-E	2	91	open	60647	743	654	1	0
model-E	2	92	open	60701	744	656	1	0
model-E	2	93	open	60770	745	660	1	0
model-E	2	94	open	60801	748	666	1	0
model-E	2	95	open	60850	752	671	1	0
model-E	2	96	open	60878	755	674	1	0
model-E	2	97	open	60910	758	683	1	0
model-E	2	98	open	60999	764	693	1	0
model-E	2	99	open	64442	838	805	1	0
model-E	2	100	open	67523	923	926	1	0
model-E	2	1	2weeks	7665	12	10	0	183
model-E	2	2	2weeks	8110	13	12	0	183
model-E	2	3	2weeks	8243	14	12	0	183
model-E	2	4	2weeks	8646	14	13	0	183
model-E	2	5	2weeks	8927	15	14	0	183
model-E	2	6	2weeks	9119	18	14	0	183
model-E	2	7	2weeks	9450	22	16	0.1	183
model-E	2	8	2weeks	9808	27	17	0.1	183
model-E	2	9	2weeks	10052	33	18	0.1	183
model-E	2	10	2weeks	10464	34	20	0.1	183
model-E	2	11	2weeks	10797	36	21	0.1	183
model-E	2	12	2weeks	10954	40	24	0.1	183
model-E	2	13	2weeks	11160	42	26	0.1	183
model-E	2	14	2weeks	11244	50	28	0.2	183
model-E	2	15	2weeks	11466	54	30	0.2	183
model-E	2	16	2weeks	11596	58	31	0.2	183
model-E	2	17	2weeks	11763	64	32	0.2	183
model-E	2	18	2weeks	11963	69	33	0.3	183
model-E	2	19	2weeks	12213	72	34	0.4	183
model-E	2	20	2weeks	12547	73	35	0.5	183
model-E	2	21	2weeks	12749	75	36	0.5	183
model-E	2	22	2weeks	13021	77	38	0.6	183
model-E	2	23	2weeks	13325	78	39	0.7	183
model-E	2	24	2weeks	13698	79	40	0.732	183
model-E	2	25	2weeks	13828	82	40	0.8	183
model-E	2	26	2weeks	14033	86	40	0.8	183
model-E	2	27	2weeks	14213	88	41	0.8	183
model-E	2	28	2weeks	14405	91	41	0.9	183
model-E	2	29	2weeks	14908	93	43	0.9	183
model-E	2	30	2weeks	15243	95	44	0.9	183
model-E	2	31	2weeks	15737	99	45	0.9	183
model-E	2	32	2weeks	16022	101	47	0.9	183
model-E	2	33	2weeks	16475	104	48	1	183
model-E	2	34	2weeks	17137	108	49	1	183
model-E	2	35	2weeks	17788	114	50	1	183
model-E	2	36	2weeks	18222	117	51	1	183
model-E	2	37	2weeks	18746	120	52	1	183
model-E	2	38	2weeks	19095	124	55	1	183
model-E	2	39	2weeks	19572	130	57	1	183
model-E	2	40	2weeks	19840	135	58	1	183
model-E	2	41	2weeks	20038	138	60	1	183
model-E	2	42	2weeks	20142	144	61	1	183
model-E	2	43	2weeks	20325	144	61	1	183
model-E	2	44	2weeks	20391	146	62	1	183
model-E	2	45	2weeks	20503	146	63	1	183
model-E	2	46	2weeks	20638	147	63	1	183
model-E	2	47	2weeks	20732	149	63	1	183
model-E	2	48	2weeks	20820	150	64	1	183
model-E	2	49	2weeks	20893	150	64	1	183
model-E	2	50	2weeks	20950	152	65	1	183
model-E	2	51	2weeks	21018	152	65	1	183
model-E	2	52	2weeks	21057	153	66	1	183
model-E	2	53	2weeks	21148	154	66	1	183
model-E	2	54	2weeks	21191	155	67	1	183
model-E	2	55	2weeks	21309	156	67	1	183
model-E	2	56	2weeks	21371	157	68	1	183
model-E	2	57	2weeks	21456	158	68	1	183
model-E	2	58	2weeks	21508	159	69	1	183
model-E	2	59	2weeks	21656	159	69	1	183
model-E	2	60	2weeks	21714	160	70	1	183
model-E	2	61	2weeks	21900	161	71	1	183
model-E	2	62	2weeks	22140	162	71	1	183
model-E	2	63	2weeks	22222	163	71	1	183
model-E	2	64	2weeks	22272	165	72	1	183
model-E	2	65	2weeks	22410	167	72	1	183
model-E	2	66	2weeks	22603	170	73	1	183
model-E	2	67	2weeks	22736	171	74	1	183
model-E	2	68	2weeks	22841	173	76	1	183
model-E	2	69	2weeks	22973	175	76	1	183
model-E	2	70	2weeks	23107	176	77	1	183
model-E	2	71	2weeks	23475	179	78	1	183
model-E	2	72	2weeks	23729	183	79	1	183
model-E	2	73	2weeks	23998	186	85	1	183
model-E	2	74	2weeks	24204	194	88	1	183
model-E	2	75	2weeks	24620	203	90	1	183
model-E	2	76	2weeks	25305	211	92	1	183
model-E	2	77	2weeks	26346	218	94	1	183
model-E	2	78	2weeks	27161	231	95	1	183
model-E	2	79	2weeks	27660	237	96	1	183
model-E	2	80	2weeks	27866	243	97	1	183
model-E	2	81	2weeks	28584	248	100	1	183
model-E	2	82	2weeks	29006	252	101	1	183
model-E	2	83	2weeks	29667	256	103	1	183
model-E	2	84	2weeks	30177	259	105	1	183
model-E	2	85	2weeks	30624	265	106	1	183
model-E	2	86	2weeks	30952	269	108	1	183
model-E	2	87	2weeks	31155	274	111	1	183
model-E	2	88	2weeks	31283	279	112	1	183
model-E	2	89	2weeks	31403	281	115	1	183
model-E	2	90	2weeks	31606	284	118	1	183
model-E	2	91	2weeks	31884	290	121	1	183
model-E	2	92	2weeks	32659	295	125	1	183
model-E	2	93	2weeks	33164	301	127	1	183
model-E	2	94	2weeks	34452	316	132	1	183
model-E	2	95	2weeks	35023	330	139	1	183
model-E	2	96	2weeks	36650	342	143	1	183
model-E	2	97	2weeks	37685	368	158	1	183
model-E	2	98	2weeks	39447	384	166	1	183
model-E	2	99	2weeks	42246	419	187	1	183
model-E	2	100	2weeks	58388	739	271	1	183
model-E	2	1	5percent	9791	42	27	0	43
model-E	2	2	5percent	10920	63	30	0.4	46
model-E	2	3	5percent	11243	71	32	0.479	49
model-E	2	4	5percent	11514	72	33	0.572	52
model-E	2	5	5percent	11808	73	35	0.6	56
model-E	2	6	5percent	11961	74	36	0.7	58
model-E	2	7	5percent	12275	75	37	0.7	61
model-E	2	8	5percent	12663	78	37	0.744	63
model-E	2	9	5percent	13092	78	38	0.8	66
model-E	2	10	5percent	13408	80	39	0.8	68
model-E	2	11	5percent	13866	81	40	0.9	69
model-E	2	12	5percent	14064	83	41	0.9	72
model-E	2	13	5percent	14299	84	41	0.9	75
model-E	2	14	5percent	14572	84	43	0.9	79
model-E	2	15	5percent	14732	85	43	0.9	95
model-E	2	16	5percent	14866	86	44	0.9	116
model-E	2	17	5percent	15026	89	45	0.9	130
model-E	2	18	5percent	15149	92	47	1	156
model-E	2	19	5percent	15577	96	48	1	160
model-E	2	20	5percent	16029	100	50	1	169
model-E	2	21	5percent	16412	106	51	1	174
model-E	2	22	5percent	16764	109	52	1	178
model-E	2	23	5percent	16928	110	54	1	181
model-E	2	24	5percent	17268	113	55	1	181
model-E	2	25	5percent	17525	118	57	1	182
model-E	2	26	5percent	18430	126	58	1	183
model-E	2	27	5percent	19090	134	60	1	183
model-E	2	28	5percent	19279	136	61	1	183
model-E	2	29	5percent	19317	137	61	1	183
model-E	2	30	5percent	19402	138	62	1	183
model-E	2	31	5percent	19445	138	63	1	183
model-E	2	32	5percent	19478	139	63	1	183
model-E	2	33	5percent	19515	139	64	1	183
model-E	2	34	5percent	19565	139	64	1	183
model-E	2	35	5percent	19611	140	64	1	183
model-E	2	36	5percent	19637	141	65	1	183
model-E	2	37	5percent	19672	141	65	1	183
model-E	2	38	5percent	19782	141	66	1	183
model-E	2	39	5percent	19827	142	66	1	183
model-E	2	40	5percent	19860	142	67	1	183
model-E	2	41	5percent	19899	143	67	1	183
model-E	2	42	5percent	19931	143	68	1	183
model-E	2	43	5percent	19957	144	68	1	183
model-E	2	44	5percent	19997	144	69	1	183
model-E	2	45	5percent	20056	145	69	1	183
model-E	2	46	5percent	20114	146	70	1	183
model-E	2	47	5percent	20171	146	70	1	183
model-E	2	48	5percent	20204	146	70	1	183
model-E	2	49	5percent	20229	146	71	1	183
model-E	2	50	5percent	20254	147	71	1	183
model-E	2	51	5percent	20294	147	72	1	183
model-E	2	52	5percent	20339	148	72	1	183
model-E	2	53	5percent	20373	149	73	1	183
model-E	2	54	5percent	20456	150	73	1	183
model-E	2	55	5percent	20559	151	74	1	183
model-E	2	56	5percent	20670	153	74	1	183
model-E	2	57	5percent	20877	154	76	1	183
model-E	2	58	5percent	20976	156	77	1	183
model-E	2	59	5percent	21083	162	78	1	183
model-E	2	60	5percent	21183	165	78	1	183
model-E	2	61	5percent	21280	170	81	1	183
model-E	2	62	5percent	21371	172	83	1	183
model-E	2	63	5percent	21506	174	85	1	183
model-E	2	64	5percent	21541	176	86	1	183
model-E	2	65	5percent	21727	179	87	1	183
model-E	2	66	5percent	21965	183	88	1	183
model-E	2	67	5percent	22338	186	89	1	183
model-E	2	68	5percent	23583	189	90	1	183
model-E	2	69	5percent	23803	193	91	1	183
model-E	2	70	5percent	23907	196	92	1	183
model-E	2	71	5percent	24038	197	94	1	183
model-E	2	72	5percent	24060	198	94	1	183
model-E	2	73	5percent	24183	200	95	1	183
model-E	2	74	5percent	24212	201	96	1	183
model-E	2	75	5percent	24277	201	97	1	183
model-E	2	76	5percent	24305	202	99	1	183
model-E	2	77	5percent	24362	203	99	1	183
model-E	2	78	5percent	24407	204	101	1	183
model-E	2	79	5percent	24512	205	103	1	183
model-E	2	80	5percent	24599	206	105	1	183
model-E	2	81	5percent	25020	207	107	1	183
model-E	2	82	5percent	25448	208	113	1	183
model-E	2	83	5percent	28189	209	115	1	183
model-E	2	84	5percent	28745	210	119	1	183
model-E	2	85	5percent	29228	211	121	1	183
model-E	2	86	5percent	29594	213	123	1	183
model-E	2	87	5percent	29885	214	126	1	183
model-E	2	88	5percent	30378	215	129	1	183
model-E	2	89	5percent	30640	216	131	1	183
model-E	2	90	5percent	30859	216	132	1	183
model-E	2	91	5percent	31236	219	135	1	183
model-E	2	92	5percent	31308	220	135	1	183
model-E	2	93	5percent	31450	223	137	1	183
model-E	2	94	5percent	31852	225	139	1	183
model-E	2	95	5percent	31956	231	142	1	183
model-E	2	96	5percent	32156	232	142	1	183
model-E	2	97	5percent	32566	238	145	1	183
model-E	2	98	5percent	32708	247	149	1	183
model-E	2	99	5percent	33276	302	166	1	183
model-E	2	100	5percent	40723	410	239	1	183

## Sheet: F
team	round	quantile	intervention	cumu_infections	cumu_deaths	peak_hosp	prob_outbreak	days_closed
model-F	2	0	closed	1568	1	14	0	184
model-F	2	1	closed	1711.79	2.99	17	0	184
model-F	2	2	closed	1754.96	3	18	0	184
model-F	2	3	closed	1804.88	3	18	0	184
model-F	2	4	closed	1826.88	4	19	0	184
model-F	2	5	closed	1867	4	20	0	184
model-F	2	6	closed	1885.94	4	20	0	184
model-F	2	7	closed	1903	5	20	0	184
model-F	2	8	closed	1919.84	5	20	0	184
model-F	2	9	closed	1928.91	5	21	0	184
model-F	2	10	closed	1939.9	5	21	0	184
model-F	2	11	closed	1955.78	5	21	0	184
model-F	2	12	closed	1966.76	5	21	0	184
model-F	2	13	closed	1990	5	22	0	184
model-F	2	14	closed	2000.86	6	22	0	184
model-F	2	15	closed	2011.7	6	22	0	184
model-F	2	16	closed	2019.84	6	22	0	184
model-F	2	17	closed	2025.83	6	23	0	184
model-F	2	18	closed	2038.64	6	23	0	184
model-F	2	19	closed	2050.81	6	23	0	184
model-F	2	20	closed	2057.6	6	23	0	184
model-F	2	21	closed	2068	6	23	0	184
model-F	2	22	closed	2081	6	23	0	184
model-F	2	23	closed	2087	6	23	0	184
model-F	2	24	closed	2100	6	23	0	184
model-F	2	25	closed	2113.75	7	24	0	184
model-F	2	26	closed	2120	7	24	0	184
model-F	2	27	closed	2130	7	24	0	184
model-F	2	28	closed	2146	7	24	0	184
model-F	2	29	closed	2154.71	7	24	0	184
model-F	2	30	closed	2164.4	7	24	0	184
model-F	2	31	closed	2174.69	7	24.69	0	184
model-F	2	32	closed	2180.68	7	25	0	184
model-F	2	33	closed	2192.67	8	25	0	184
model-F	2	34	closed	2202	8	25	0	184
model-F	2	35	closed	2210.95	8	25	0	184
model-F	2	36	closed	2221.64	8	25	0	184
model-F	2	37	closed	2225	8	25	0	184
model-F	2	38	closed	2239.24	8	26	0	184
model-F	2	39	closed	2251	8	26	0	184
model-F	2	40	closed	2258.6	8	26	0	184
model-F	2	41	closed	2271.59	8	26	0	184
model-F	2	42	closed	2281	8	26	0	184
model-F	2	43	closed	2291	8	26	0	184
model-F	2	44	closed	2299.56	8	27	0	184
model-F	2	45	closed	2307.55	8	27	0	184
model-F	2	46	closed	2318.54	9	27	0	184
model-F	2	47	closed	2327.59	9	27	0	184
model-F	2	48	closed	2338.52	9	27	0	184
model-F	2	49	closed	2346.51	9	27	0	184
model-F	2	50	closed	2355.5	9	28	0	184
model-F	2	51	closed	2363	9	28	0	184
model-F	2	52	closed	2367.44	9	28	0	184
model-F	2	53	closed	2376.94	9	28	0	184
model-F	2	54	closed	2381.46	9	28	0	184
model-F	2	55	closed	2387	9	28	0	184
model-F	2	56	closed	2396	9	28.44	0	184
model-F	2	57	closed	2403.43	9	29	0	184
model-F	2	58	closed	2410	10	29	0	184
model-F	2	59	closed	2420	10	29	1	184
model-F	2	60	closed	2425.6	10	29	1	184
model-F	2	61	closed	2439	10	30	1	184
model-F	2	62	closed	2443.38	10	30	1	184
model-F	2	63	closed	2454.37	10	30	1	184
model-F	2	64	closed	2469	10	30	1	184
model-F	2	65	closed	2482	10	30	1	184
model-F	2	66	closed	2491.34	10	30	1	184
model-F	2	67	closed	2499	10	31	1	184
model-F	2	68	closed	2513.32	10	31	1	184
model-F	2	69	closed	2526.31	11	31	1	184
model-F	2	70	closed	2535	11	31	1	184
model-F	2	71	closed	2543.58	11	32	1	184
model-F	2	72	closed	2551	11	32	1	184
model-F	2	73	closed	2558.27	11	32	1	184
model-F	2	74	closed	2572.26	11	32	1	184
model-F	2	75	closed	2585.25	11	32	1	184
model-F	2	76	closed	2594.24	11	33	1	184
model-F	2	77	closed	2605.23	11	33	1	184
model-F	2	78	closed	2617	11	33	1	184
model-F	2	79	closed	2629	12	34	1	184
model-F	2	80	closed	2640.2	12	34	1	184
model-F	2	81	closed	2647.57	12	34	1	184
model-F	2	82	closed	2659.18	12	35	1	184
model-F	2	83	closed	2678	12	35	1	184
model-F	2	84	closed	2692	12	36	1	184
model-F	2	85	closed	2714.15	12	36	1	184
model-F	2	86	closed	2730.42	12	37	1	184
model-F	2	87	closed	2757.26	13	37	1	184
model-F	2	88	closed	2775	13	38	1	184
model-F	2	89	closed	2796.11	13	38	1	184
model-F	2	90	closed	2814.2	13	39	1	184
model-F	2	91	closed	2840.27	13	39	1	184
model-F	2	92	closed	2867.08	14	40	1	184
model-F	2	93	closed	2901	14	41	1	184
model-F	2	94	closed	2941.06	14	42	1	184
model-F	2	95	closed	2978.4	14	43	1	184
model-F	2	96	closed	3025.36	15	44	1	184
model-F	2	97	closed	3074.63	15	46	1	184
model-F	2	98	closed	3150.24	16	48	1	184
model-F	2	99	closed	3257.07	17	55	1	184
model-F	2	100	closed	3612	21	64	1	184
model-F	2	0	2weeks	1568	1	14	0	3
model-F	2	1	2weeks	1715.96	3	17	0	22
model-F	2	2	2weeks	1762.88	3	18	0	31.96
model-F	2	3	2weeks	1811.85	4	19	0	41.97
model-F	2	4	2weeks	1843.84	4	20	0	50.92
model-F	2	5	2weeks	1884.95	4	20	0	60
model-F	2	6	2weeks	1900.94	5	20	0	70
model-F	2	7	2weeks	1918	5	20	0	79.93
model-F	2	8	2weeks	1928.92	5	21	0	86
model-F	2	9	2weeks	1940.91	5	21	0	92
model-F	2	10	2weeks	1961	5	21	0	97
model-F	2	11	2weeks	1990	5	21	0	104.89
model-F	2	12	2weeks	2005.88	6	22	0	110.88
model-F	2	13	2weeks	2016	6	22	0	115
model-F	2	14	2weeks	2022.86	6	22	0	123
model-F	2	15	2weeks	2033.7	6	23	0	130
model-F	2	16	2weeks	2044.84	6	23	0	134.84
model-F	2	17	2weeks	2056	6	23	0	144.83
model-F	2	18	2weeks	2068	6	23	0	150.82
model-F	2	19	2weeks	2082	6	23	0	161.81
model-F	2	20	2weeks	2097.6	6	23	0	171.8
model-F	2	21	2weeks	2114.58	7	24	0	182.37
model-F	2	22	2weeks	2120	7	24	0	184
model-F	2	23	2weeks	2136.77	7	24	0	184
model-F	2	24	2weeks	2154	7	24	0	184
model-F	2	25	2weeks	2164.5	7	24	0	184
model-F	2	26	2weeks	2177	7	25	0	184
model-F	2	27	2weeks	2191	7	25	0	184
model-F	2	28	2weeks	2202	7	25	0	184
model-F	2	29	2weeks	2211.13	7	25	0	184
model-F	2	30	2weeks	2222	8	25	0	184
model-F	2	31	2weeks	2239.38	8	25.69	0	184
model-F	2	32	2weeks	2252	8	26	0	184
model-F	2	33	2weeks	2266.34	8	26	0	184
model-F	2	34	2weeks	2278.98	8	26	0	184
model-F	2	35	2weeks	2291	8	26	0	184
model-F	2	36	2weeks	2299.64	8	26.64	0	184
model-F	2	37	2weeks	2308	8	27	0	184
model-F	2	38	2weeks	2325.24	8	27	0	184
model-F	2	39	2weeks	2335.22	8	27	0	184
model-F	2	40	2weeks	2344.2	9	27	0	184
model-F	2	41	2weeks	2354	9	27	0	184
model-F	2	42	2weeks	2364	9	28	0	184
model-F	2	43	2weeks	2371.57	9	28	0	184
model-F	2	44	2weeks	2382	9	28	0	184
model-F	2	45	2weeks	2390.1	9	28	0	184
model-F	2	46	2weeks	2402.54	9	28	0	184
model-F	2	47	2weeks	2410	9	29	0	184
model-F	2	48	2weeks	2420.52	9	29	0	184
model-F	2	49	2weeks	2429.51	9	29	0	184
model-F	2	50	2weeks	2441.5	9	29	0	184
model-F	2	51	2weeks	2454	10	30	1	184
model-F	2	52	2weeks	2469	10	30	1	184
model-F	2	53	2weeks	2485.94	10	30	1	184
model-F	2	54	2weeks	2492.46	10	30	1	184
model-F	2	55	2weeks	2502	10	31	1	184
model-F	2	56	2weeks	2520.44	10	31	1	184
model-F	2	57	2weeks	2530.43	10	31	1	184
model-F	2	58	2weeks	2538.84	10	31	1	184
model-F	2	59	2weeks	2550.41	10	32	1	184
model-F	2	60	2weeks	2564.4	10.4	32	1	184
model-F	2	61	2weeks	2586.78	11	32	1	184
model-F	2	62	2weeks	2600.14	11	32	1	184
model-F	2	63	2weeks	2611.37	11	33	1	184
model-F	2	64	2weeks	2621	11	33	1	184
model-F	2	65	2weeks	2640.35	11	33	1	184
model-F	2	66	2weeks	2655.68	11	34	1	184
model-F	2	67	2weeks	2676.66	11	34	1	184
model-F	2	68	2weeks	2686.64	11	34	1	184
model-F	2	69	2weeks	2709.93	12	35	1	184
model-F	2	70	2weeks	2729.5	12	36	1	184
model-F	2	71	2weeks	2762.16	12	36	1	184
model-F	2	72	2weeks	2782.28	12	36.28	1	184
model-F	2	73	2weeks	2806.27	12	37	1	184
model-F	2	74	2weeks	2823.26	12	38	1	184
model-F	2	75	2weeks	2857.75	12	38	1	184
model-F	2	76	2weeks	2877.92	12	39	1	184
model-F	2	77	2weeks	2913.69	13	40	1	184
model-F	2	78	2weeks	2953.22	13	41	1	184
model-F	2	79	2weeks	3001.21	13	42	1	184
model-F	2	80	2weeks	3039.2	13	43	1	184
model-F	2	81	2weeks	3127	14	44	1	184
model-F	2	82	2weeks	3209.94	14	46	1	184
model-F	2	83	2weeks	3335.52	14	49.17	1	184
model-F	2	84	2weeks	4024.96	14	54	1	184
model-F	2	85	2weeks	4387.5	15	60.3	1	184
model-F	2	86	2weeks	4887.68	15	67	1	184
model-F	2	87	2weeks	6086.08	15.13	86	1	184
model-F	2	88	2weeks	7289.2	16	107.24	1	184
model-F	2	89	2weeks	9115.47	17	132.22	1	184
model-F	2	90	2weeks	10214.7	18	150	1	184
model-F	2	91	2weeks	11349.2	21	178	1	184
model-F	2	92	2weeks	13609.5	24	205.4	1	184
model-F	2	93	2weeks	18646.3	32.07	278.91	1	184
model-F	2	94	2weeks	23803.9	40.06	343.36	1	184
model-F	2	95	2weeks	27714.7	51.2	385.05	1	184
model-F	2	96	2weeks	34839.4	64.08	445.08	1	184
model-F	2	97	2weeks	37531.8	79	468.15	1	184
model-F	2	98	2weeks	42319	89.06	491.08	1	184
model-F	2	99	2weeks	50763.7	111.08	513.03	1	184
model-F	2	100	2weeks	59830	167	566	1	184
model-F	2	0	5percent	10628	11	130	1	1
model-F	2	1	5percent	21820.6	40.99	299.98	1	1
model-F	2	2	5percent	25144	45.98	357.9	1	1
model-F	2	3	5percent	28524.2	52.97	395.85	1	1
model-F	2	4	5percent	30804.4	56	415.92	1	1
model-F	2	5	5percent	32062.3	61	425.95	1	1
model-F	2	6	5percent	34083.7	67	436.94	1	2
model-F	2	7	5percent	35587.5	70	442	1	2
model-F	2	8	5percent	36805.4	72.92	446.92	1	2
model-F	2	9	5percent	37770.9	74	450	1	2
model-F	2	10	5percent	39012.7	77	455.9	1	2
model-F	2	11	5percent	39497.3	79	459.89	1	2
model-F	2	12	5percent	40350.4	81	462	1	3
model-F	2	13	5percent	41074.5	83	466	1	3
model-F	2	14	5percent	41613.9	86	467.86	1	3
model-F	2	15	5percent	42115.4	88	470	1	3
model-F	2	16	5percent	43093.4	90	473	1	4
model-F	2	17	5percent	43726.3	92	475	1	4
model-F	2	18	5percent	44217.6	93	476	1	4
model-F	2	19	5percent	44519.2	94	478	1	5
model-F	2	20	5percent	44905	96	479	1	5
model-F	2	21	5percent	45117.5	97	481	1	5
model-F	2	22	5percent	45651	98.78	482.78	1	5
model-F	2	23	5percent	46100.2	99.77	484	1	6
model-F	2	24	5percent	46316.7	101.76	486	1	6
model-F	2	25	5percent	46737.5	102.75	486	1	6
model-F	2	26	5percent	47102.2	103.74	488	1	6
model-F	2	27	5percent	47486	105	489	1	6
model-F	2	28	5percent	47779.8	106	490	1	7
model-F	2	29	5percent	48182	107	491	1	7
model-F	2	30	5percent	48513	108	492	1	7
model-F	2	31	5percent	48720.6	109	493	1	7
model-F	2	32	5percent	48925.2	110	494	1	8
model-F	2	33	5percent	49128.1	111	495	1	8
model-F	2	34	5percent	49505.4	112	496	1	8
model-F	2	35	5percent	49840.3	113	497	1	8.65
model-F	2	36	5percent	50097.9	114	497	1	9
model-F	2	37	5percent	50263.8	115	498	1	9
model-F	2	38	5percent	50410.5	115	499	1	10
model-F	2	39	5percent	50836.9	116	500	1	10
model-F	2	40	5percent	51024.4	117	502	1	10
model-F	2	41	5percent	51377.8	118	503	1	10
model-F	2	42	5percent	51643.8	119	503	1	11
model-F	2	43	5percent	51918	120	505	1	11
model-F	2	44	5percent	52132.5	121	506	1	11
model-F	2	45	5percent	52405.6	121	506.55	1	11.55
model-F	2	46	5percent	52664.6	122	507	1	12
model-F	2	47	5percent	52786.9	123	508	1	12
model-F	2	48	5percent	52946.2	123	509	1	13
model-F	2	49	5percent	53068.6	124	510	1	13
model-F	2	50	5percent	53236.5	125	511	1	14
model-F	2	51	5percent	53390.9	126	511	1	14
model-F	2	52	5percent	53600.4	127	512	1	15
model-F	2	53	5percent	53744.2	127	513	1	15
model-F	2	54	5percent	53895.7	128	514	1	15
model-F	2	55	5percent	53979.8	128.45	515	1	16
model-F	2	56	5percent	54156	129	517	1	16
model-F	2	57	5percent	54423.6	130	517	1	16.43
model-F	2	58	5percent	54585.7	131	519	1	17
model-F	2	59	5percent	54635.3	131	521	1	17
model-F	2	60	5percent	54746.6	132	522	1	18
model-F	2	61	5percent	54858	133	523	1	18
model-F	2	62	5percent	54946.1	133	524	1	19
model-F	2	63	5percent	55122.2	134	525	1	19
model-F	2	64	5percent	55287.2	134	525.36	1	19.36
model-F	2	65	5percent	55428.1	135	526	1	20
model-F	2	66	5percent	55577.8	135	527	1	21
model-F	2	67	5percent	55693.3	136	529	1	21
model-F	2	68	5percent	55853	136	529	1	22
model-F	2	69	5percent	55947.7	137	531	1	23
model-F	2	70	5percent	56022.6	138	532	1	24
model-F	2	71	5percent	56118.2	138	533	1	24.29
model-F	2	72	5percent	56247.5	139	534.28	1	25.28
model-F	2	73	5percent	56382.7	140	536	1	26
model-F	2	74	5percent	56521.3	141	537	1	27
model-F	2	75	5percent	56713.8	141	538	1	27
model-F	2	76	5percent	56802.9	142	539	1	28
model-F	2	77	5percent	56937.6	143	540	1	29
model-F	2	78	5percent	57034	144	541	1	29
model-F	2	79	5percent	57148.1	145	542	1	30
model-F	2	80	5percent	57246.2	145	544	1	31
model-F	2	81	5percent	57633.5	146	545	1	31
model-F	2	82	5percent	57744.8	146	546	1	32
model-F	2	83	5percent	57856.7	147	548	1	34
model-F	2	84	5percent	57957.2	148	549	1	34
model-F	2	85	5percent	58104.8	149	551	1	35
model-F	2	86	5percent	58240.3	150	552.14	1	36
model-F	2	87	5percent	58459.5	151	554	1	37
model-F	2	88	5percent	58680.7	152	556	1	38
model-F	2	89	5percent	58788.3	154	558	1	39
model-F	2	90	5percent	58991.7	154	560	1	41
model-F	2	91	5percent	59210.6	155	562	1	42
model-F	2	92	5percent	59483.1	157	564	1	44
model-F	2	93	5percent	59796.2	158	568.07	1	45.07
model-F	2	94	5percent	60125.2	159.06	573	1	48
model-F	2	95	5percent	60349.6	161	577	1	51
model-F	2	96	5percent	60611.2	164	580.04	1	53.04
model-F	2	97	5percent	60898.7	166	584	1	56
model-F	2	98	5percent	61340.2	169	590.02	1	63
model-F	2	99	5percent	62189	173.01	601.02	1	72.01
model-F	2	100	5percent	64166	189	631	1	92
model-F	2	0	open	45259	88	413	1	0
model-F	2	1	open	50433.7	111.99	445.98	1	0
model-F	2	2	open	52407.4	114.98	454	1	0
model-F	2	3	open	53094.8	117.97	460.97	1	0
model-F	2	4	open	53538.2	119	467	1	0
model-F	2	5	open	53860.1	121	471	1	0
model-F	2	6	open	54076.8	123	473	1	0
model-F	2	7	open	54440	124	475	1	0
model-F	2	8	open	54899.4	125	478	1	0
model-F	2	9	open	55060.7	126	480	1	0
model-F	2	10	open	55314.9	128	481	1	0
model-F	2	11	open	55492.8	129	484	1	0
model-F	2	12	open	55615.5	130	485	1	0
model-F	2	13	open	55807.1	130	487	1	0
model-F	2	14	open	55930.9	131.86	487	1	0
model-F	2	15	open	56034.8	132	489	1	0
model-F	2	16	open	56144.4	133	490	1	0
model-F	2	17	open	56231.8	134	491	1	0
model-F	2	18	open	56351.3	134	491	1	0
model-F	2	19	open	56529.5	135	493	1	0
model-F	2	20	open	56628.8	136	494.8	1	0
model-F	2	21	open	56698.1	136	496	1	0
model-F	2	22	open	56799.5	137	496	1	0
model-F	2	23	open	57001.5	138	498	1	0
model-F	2	24	open	57072.3	138	499	1	0
model-F	2	25	open	57210.5	139	500	1	0
model-F	2	26	open	57358.1	139	501	1	0
model-F	2	27	open	57442.8	139	502	1	0
model-F	2	28	open	57510	140	502	1	0
model-F	2	29	open	57575	141	503	1	0
model-F	2	30	open	57674.2	141	504.7	1	0
model-F	2	31	open	57732.1	142	505	1	0
model-F	2	32	open	57800.7	142	506	1	0
model-F	2	33	open	57915.7	142.67	507	1	0
model-F	2	34	open	57953.9	143	508	1	0
model-F	2	35	open	57976.3	143	509	1	0
model-F	2	36	open	58032.4	144	510.64	1	0
model-F	2	37	open	58073.3	144	512	1	0
model-F	2	38	open	58141	144	512	1	0
model-F	2	39	open	58224.1	145	514	1	0
model-F	2	40	open	58290.4	145	514	1	0
model-F	2	41	open	58325.6	145.59	515	1	0
model-F	2	42	open	58402.2	146	516.58	1	0
model-F	2	43	open	58464.3	146	517	1	0
model-F	2	44	open	58525.6	147	518	1	0
model-F	2	45	open	58576.8	147	519	1	0
model-F	2	46	open	58636.3	148	520	1	0
model-F	2	47	open	58698.6	148	521	1	0
model-F	2	48	open	58743	149	522	1	0
model-F	2	49	open	58771	149	523	1	0
model-F	2	50	open	58851	149	525	1	0
model-F	2	51	open	58932.4	150	525	1	0
model-F	2	52	open	59002.3	150	526	1	0
model-F	2	53	open	59070	150	527	1	0
model-F	2	54	open	59097.1	151	528	1	0
model-F	2	55	open	59173.9	151	529	1	0
model-F	2	56	open	59225	152	529	1	0
model-F	2	57	open	59269.3	152	530	1	0
model-F	2	58	open	59343.8	152	530	1	0
model-F	2	59	open	59373.1	153	531	1	0
model-F	2	60	open	59440.4	153	533	1	0
model-F	2	61	open	59496.6	154	534	1	0
model-F	2	62	open	59557	154.38	535	1	0
model-F	2	63	open	59619.1	155	536	1	0
model-F	2	64	open	59715.2	155	536.36	1	0
model-F	2	65	open	59747.3	155	538	1	0
model-F	2	66	open	59819.4	156	539	1	0
model-F	2	67	open	59863	157	540	1	0
model-F	2	68	open	59927.6	157	540.32	1	0
model-F	2	69	open	59988.9	157	541	1	0
model-F	2	70	open	60061.9	158	542.3	1	0
model-F	2	71	open	60132.7	158	543.29	1	0
model-F	2	72	open	60235.6	158	545	1	0
model-F	2	73	open	60311.6	159	546	1	0
model-F	2	74	open	60376.8	159	547	1	0
model-F	2	75	open	60506.2	160	548	1	0
model-F	2	76	open	60543.7	160.24	549	1	0
model-F	2	77	open	60641.2	161	550	1	0
model-F	2	78	open	60695.1	162	551	1	0
model-F	2	79	open	60801.7	162	553	1	0
model-F	2	80	open	60899.8	163	554	1	0
model-F	2	81	open	60985.5	163.19	554	1	0
model-F	2	82	open	61134.6	164	556	1	0
model-F	2	83	open	61222.7	165	557	1	0
model-F	2	84	open	61367	166	559	1	0
model-F	2	85	open	61447.8	167	560.15	1	0
model-F	2	86	open	61562.1	168	562	1	0
model-F	2	87	open	61618.4	168	564.13	1	0
model-F	2	88	open	61727.8	169	566	1	0
model-F	2	89	open	61818.8	171	567	1	0
model-F	2	90	open	61981.3	171	569	1	0
model-F	2	91	open	62065.4	172	570	1	0
model-F	2	92	open	62154.5	173	572	1	0
model-F	2	93	open	62270	174	574	1	0
model-F	2	94	open	62529.1	176	577	1	0
model-F	2	95	open	62630.1	178	581.05	1	0
model-F	2	96	open	62926.9	180	583	1	0
model-F	2	97	open	63178.3	182	589	1	0
model-F	2	98	open	63380.2	185.02	595.02	1	0
model-F	2	99	open	63609.6	189.02	601.02	1	0
model-F	2	100	open	65620	206	641	1	0

## Sheet: G.1
team	round	quantile	intervention	cumu_infections	cumu_deaths	peak_hosp	prob_outbreak	days_closed
model-G.1	2	1	closed	6514	86	0		184
model-G.1	2	2	closed	8103	96	0		184
model-G.1	2	3	closed	9252	104	0		184
model-G.1	2	4	closed	10166	110	0		184
model-G.1	2	5	closed	10947	115	0		184
model-G.1	2	6	closed	11622	120	0		184
model-G.1	2	7	closed	12265	124	0		184
model-G.1	2	8	closed	12856	128	0		184
model-G.1	2	9	closed	13464	132	0		184
model-G.1	2	10	closed	13904	135	0		184
model-G.1	2	11	closed	14497	140	0		184
model-G.1	2	12	closed	14939	143	0		184
model-G.1	2	13	closed	15369	146	0		184
model-G.1	2	14	closed	15840	149	0		184
model-G.1	2	15	closed	16262	152	0		184
model-G.1	2	16	closed	16637	155	0		184
model-G.1	2	17	closed	17018	157	0		184
model-G.1	2	18	closed	17365	160	0		184
model-G.1	2	19	closed	17691	162	0		184
model-G.1	2	20	closed	18002	165	0		184
model-G.1	2	21	closed	18331	167	0		184
model-G.1	2	22	closed	18633	169	0		184
model-G.1	2	23	closed	18977	172	0		184
model-G.1	2	24	closed	19276	174	0		184
model-G.1	2	25	closed	19642	177	0		184
model-G.1	2	26	closed	19894	178	0		184
model-G.1	2	27	closed	20172	181	0		184
model-G.1	2	28	closed	20421	182	0		184
model-G.1	2	29	closed	20682	184	0		184
model-G.1	2	30	closed	20955	186	0		184
model-G.1	2	31	closed	21237	189	0		184
model-G.1	2	32	closed	21476	190	0		184
model-G.1	2	33	closed	21747	193	0		184
model-G.1	2	34	closed	22000	194	0		184
model-G.1	2	35	closed	22286	197	0		184
model-G.1	2	36	closed	22525	199	0		184
model-G.1	2	37	closed	22759	200	0		184
model-G.1	2	38	closed	23014	202	0		184
model-G.1	2	39	closed	23271	204	0		184
model-G.1	2	40	closed	23528	206	0		184
model-G.1	2	41	closed	23758	208	0		184
model-G.1	2	42	closed	24035	210	1		184
model-G.1	2	43	closed	24264	212	1		184
model-G.1	2	44	closed	24487	214	1		184
model-G.1	2	45	closed	24750	216	1		184
model-G.1	2	46	closed	24976	218	1		184
model-G.1	2	47	closed	25237	220	1		184
model-G.1	2	48	closed	25507	222	1		184
model-G.1	2	49	closed	25750	224	1		184
model-G.1	2	50	closed	25978	226	1	0.03	184
model-G.1	2	51	closed	26213	228	1		184
model-G.1	2	52	closed	26457	230	1		184
model-G.1	2	53	closed	26685	232	1		184
model-G.1	2	54	closed	26893	234	1		184
model-G.1	2	55	closed	27115	236	1		184
model-G.1	2	56	closed	27349	238	1		184
model-G.1	2	57	closed	27589	240	1		184
model-G.1	2	58	closed	27812	242	1		184
model-G.1	2	59	closed	28050	244	1		184
model-G.1	2	60	closed	28260	245	1		184
model-G.1	2	61	closed	28508	248	1		184
model-G.1	2	62	closed	28718	249	1		184
model-G.1	2	63	closed	28937	251	1		184
model-G.1	2	64	closed	29141	253	1		184
model-G.1	2	65	closed	29354	255	1		184
model-G.1	2	66	closed	29602	257	1		184
model-G.1	2	67	closed	29854	259	1		184
model-G.1	2	68	closed	30052	261	1		184
model-G.1	2	69	closed	30311	263	1		184
model-G.1	2	70	closed	30599	266	1		184
model-G.1	2	71	closed	30850	268	1		184
model-G.1	2	72	closed	31024	270	1		184
model-G.1	2	73	closed	31354	273	1		184
model-G.1	2	74	closed	31599	275	1		184
model-G.1	2	75	closed	31900	278	1		184
model-G.1	2	76	closed	32152	280	1		184
model-G.1	2	77	closed	32431	282	1		184
model-G.1	2	78	closed	32777	286	1		184
model-G.1	2	79	closed	33083	288	1		184
model-G.1	2	80	closed	33409	292	1		184
model-G.1	2	81	closed	33709	294	1		184
model-G.1	2	82	closed	34046	298	1		184
model-G.1	2	83	closed	34369	301	1		184
model-G.1	2	84	closed	34735	304	1		184
model-G.1	2	85	closed	35115	308	1		184
model-G.1	2	86	closed	35439	311	1		184
model-G.1	2	87	closed	35803	314	1		184
model-G.1	2	88	closed	36235	319	1		184
model-G.1	2	89	closed	36656	323	1		184
model-G.1	2	90	closed	37085	327	1		184
model-G.1	2	91	closed	37606	332	1		184
model-G.1	2	92	closed	38184	338	1		184
model-G.1	2	93	closed	38801	344	1		184
model-G.1	2	94	closed	39582	352	1		184
model-G.1	2	95	closed	40217	359	1		184
model-G.1	2	96	closed	41169	368	1		184
model-G.1	2	97	closed	42181	379	1		184
model-G.1	2	98	closed	43473	393	1		184
model-G.1	2	99	closed	45739	418	1		184
model-G.1	2	100	closed	54343	516	2		184
model-G.1	2	1	2weeks	52763	525	26		170
model-G.1	2	2	2weeks	52796	525	26		170
model-G.1	2	3	2weeks	52852	526	26		170
model-G.1	2	4	2weeks	52900	526	26		170
model-G.1	2	5	2weeks	52921	526	27		170
model-G.1	2	6	2weeks	52929	527	27		170
model-G.1	2	7	2weeks	52933	527	27		170
model-G.1	2	8	2weeks	52959	527	27		170
model-G.1	2	9	2weeks	52979	527	27		170
model-G.1	2	10	2weeks	53003	527	27		170
model-G.1	2	11	2weeks	53021	527	27		170
model-G.1	2	12	2weeks	53030	528	27		170
model-G.1	2	13	2weeks	53042	528	27		170
model-G.1	2	14	2weeks	53055	528	27		170
model-G.1	2	15	2weeks	53066	528	27		170
model-G.1	2	16	2weeks	53083	528	27		170
model-G.1	2	17	2weeks	53095	528	27		170
model-G.1	2	18	2weeks	53108	528	27		170
model-G.1	2	19	2weeks	53120	529	27		170
model-G.1	2	20	2weeks	53124	529	27		170
model-G.1	2	21	2weeks	53134	529	27		170
model-G.1	2	22	2weeks	53150	529	27		170
model-G.1	2	23	2weeks	53167	529	27		170
model-G.1	2	24	2weeks	53173	529	27		170
model-G.1	2	25	2weeks	53179	529	27		170
model-G.1	2	26	2weeks	53189	529	27		170
model-G.1	2	27	2weeks	53203	529	27		170
model-G.1	2	28	2weeks	53209	529	27		170
model-G.1	2	29	2weeks	53219	530	27		170
model-G.1	2	30	2weeks	53227	530	27		170
model-G.1	2	31	2weeks	53234	530	27		170
model-G.1	2	32	2weeks	53246	530	27		170
model-G.1	2	33	2weeks	53254	530	27		170
model-G.1	2	34	2weeks	53259	530	27		170
model-G.1	2	35	2weeks	53266	530	27		170
model-G.1	2	36	2weeks	53288	530	27		170
model-G.1	2	37	2weeks	53292	530	27		170
model-G.1	2	38	2weeks	53297	530	27		170
model-G.1	2	39	2weeks	53305	530	27		170
model-G.1	2	40	2weeks	53312	530	27		170
model-G.1	2	41	2weeks	53317	531	27		170
model-G.1	2	42	2weeks	53323	531	27		170
model-G.1	2	43	2weeks	53326	531	27		170
model-G.1	2	44	2weeks	53329	531	27		170
model-G.1	2	45	2weeks	53335	531	27		170
model-G.1	2	46	2weeks	53339	531	27		170
model-G.1	2	47	2weeks	53347	531	27		170
model-G.1	2	48	2weeks	53359	531	27		170
model-G.1	2	49	2weeks	53374	531	27		170
model-G.1	2	50	2weeks	53380	531	27	1	170
model-G.1	2	51	2weeks	53387	531	27		170
model-G.1	2	52	2weeks	53395	531	27		170
model-G.1	2	53	2weeks	53399	531	27		170
model-G.1	2	54	2weeks	53406	531	27		170
model-G.1	2	55	2weeks	53410	531	27		170
model-G.1	2	56	2weeks	53416	532	27		170
model-G.1	2	57	2weeks	53425	532	27		170
model-G.1	2	58	2weeks	53433	532	27		170
model-G.1	2	59	2weeks	53439	532	27		170
model-G.1	2	60	2weeks	53442	532	27		170
model-G.1	2	61	2weeks	53457	532	27		170
model-G.1	2	62	2weeks	53464	532	27		170
model-G.1	2	63	2weeks	53473	532	27		170
model-G.1	2	64	2weeks	53478	532	27		170
model-G.1	2	65	2weeks	53485	532	27		170
model-G.1	2	66	2weeks	53496	532	27		170
model-G.1	2	67	2weeks	53499	532	27		170
model-G.1	2	68	2weeks	53504	532	27		170
model-G.1	2	69	2weeks	53512	533	27		170
model-G.1	2	70	2weeks	53519	533	27		170
model-G.1	2	71	2weeks	53526	533	27		170
model-G.1	2	72	2weeks	53533	533	27		170
model-G.1	2	73	2weeks	53543	533	27		170
model-G.1	2	74	2weeks	53551	533	27		170
model-G.1	2	75	2weeks	53561	533	27		170
model-G.1	2	76	2weeks	53566	533	27		170
model-G.1	2	77	2weeks	53575	533	27		170
model-G.1	2	78	2weeks	53581	533	27		170
model-G.1	2	79	2weeks	53596	533	27		170
model-G.1	2	80	2weeks	53602	533	27		170
model-G.1	2	81	2weeks	53609	534	27		170
model-G.1	2	82	2weeks	53621	534	27		170
model-G.1	2	83	2weeks	53630	534	27		170
model-G.1	2	84	2weeks	53635	534	27		170
model-G.1	2	85	2weeks	53645	534	27		170
model-G.1	2	86	2weeks	53658	534	27		170
model-G.1	2	87	2weeks	53662	534	27		170
model-G.1	2	88	2weeks	53669	534	27		170
model-G.1	2	89	2weeks	53687	534	27		170
model-G.1	2	90	2weeks	53700	534	27		170
model-G.1	2	91	2weeks	53714	535	27		170
model-G.1	2	92	2weeks	53724	535	27		170
model-G.1	2	93	2weeks	53741	535	27		170
model-G.1	2	94	2weeks	53764	535	27		170
model-G.1	2	95	2weeks	53798	535	27		170
model-G.1	2	96	2weeks	53824	536	27		170
model-G.1	2	97	2weeks	53882	536	28		170
model-G.1	2	98	2weeks	53909	537	28		170
model-G.1	2	99	2weeks	54015	538	28		170
model-G.1	2	100	2weeks	54205	540	28		170
model-G.1	2	1	5percent	56185	782	26		124
model-G.1	2	2	5percent	56241	783	26		124
model-G.1	2	3	5percent	56286	784	26		124
model-G.1	2	4	5percent	56355	784	26		124
model-G.1	2	5	5percent	56380	785	26		124
model-G.1	2	6	5percent	56405	785	26		124
model-G.1	2	7	5percent	56446	786	26		124
model-G.1	2	8	5percent	56481	786	26		124
model-G.1	2	9	5percent	56498	787	26		124
model-G.1	2	10	5percent	56532	787	26		124
model-G.1	2	11	5percent	56552	787	26		124
model-G.1	2	12	5percent	56586	788	26		124
model-G.1	2	13	5percent	56602	788	26		124
model-G.1	2	14	5percent	56619	788	26		124
model-G.1	2	15	5percent	56634	788	26		124
model-G.1	2	16	5percent	56653	789	26		124
model-G.1	2	17	5percent	56673	789	26		124
model-G.1	2	18	5percent	56684	789	26		124
model-G.1	2	19	5percent	56692	789	26		124
model-G.1	2	20	5percent	56705	789	26		124
model-G.1	2	21	5percent	56712	790	26		124
model-G.1	2	22	5percent	56726	790	26		124
model-G.1	2	23	5percent	56744	790	26		124
model-G.1	2	24	5percent	56761	790	26		124
model-G.1	2	25	5percent	56779	790	26		124
model-G.1	2	26	5percent	56787	791	26		124
model-G.1	2	27	5percent	56804	791	26		124
model-G.1	2	28	5percent	56818	791	26		124
model-G.1	2	29	5percent	56826	791	26		124
model-G.1	2	30	5percent	56832	791	26		124
model-G.1	2	31	5percent	56840	791	26		124
model-G.1	2	32	5percent	56851	791	26		124
model-G.1	2	33	5percent	56866	792	26		124
model-G.1	2	34	5percent	56882	792	26		124
model-G.1	2	35	5percent	56890	792	26		124
model-G.1	2	36	5percent	56894	792	26		124
model-G.1	2	37	5percent	56902	792	26		124
model-G.1	2	38	5percent	56911	792	26		124
model-G.1	2	39	5percent	56918	792	26		124
model-G.1	2	40	5percent	56928	793	26		124
model-G.1	2	41	5percent	56941	793	26		124
model-G.1	2	42	5percent	56950	793	26		124
model-G.1	2	43	5percent	56966	793	26		124
model-G.1	2	44	5percent	56971	793	26		124
model-G.1	2	45	5percent	56976	793	26		124
model-G.1	2	46	5percent	56983	793	26		124
model-G.1	2	47	5percent	56989	793	26		124
model-G.1	2	48	5percent	57001	794	26		124
model-G.1	2	49	5percent	57005	794	26		124
model-G.1	2	50	5percent	57012	794	26	1	124
model-G.1	2	51	5percent	57018	794	26		124
model-G.1	2	52	5percent	57023	794	26		124
model-G.1	2	53	5percent	57034	794	26		124
model-G.1	2	54	5percent	57042	794	26		124
model-G.1	2	55	5percent	57050	794	26		124
model-G.1	2	56	5percent	57064	794	26		124
model-G.1	2	57	5percent	57075	795	26		124
model-G.1	2	58	5percent	57080	795	26		124
model-G.1	2	59	5percent	57089	795	26		124
model-G.1	2	60	5percent	57095	795	26		124
model-G.1	2	61	5percent	57099	795	26		124
model-G.1	2	62	5percent	57112	795	26		124
model-G.1	2	63	5percent	57122	795	26		124
model-G.1	2	64	5percent	57131	795	27		124
model-G.1	2	65	5percent	57135	795	27		124
model-G.1	2	66	5percent	57143	796	27		124
model-G.1	2	67	5percent	57154	796	27		124
model-G.1	2	68	5percent	57165	796	27		124
model-G.1	2	69	5percent	57187	796	27		124
model-G.1	2	70	5percent	57206	796	27		124
model-G.1	2	71	5percent	57225	797	27		124
model-G.1	2	72	5percent	57231	797	27		124
model-G.1	2	73	5percent	57242	797	27		124
model-G.1	2	74	5percent	57249	797	27		124
model-G.1	2	75	5percent	57259	797	27		124
model-G.1	2	76	5percent	57280	798	27		124
model-G.1	2	77	5percent	57285	798	27		124
model-G.1	2	78	5percent	57298	798	27		124
model-G.1	2	79	5percent	57312	798	27		124
model-G.1	2	80	5percent	57324	798	27		124
model-G.1	2	81	5percent	57337	798	27		124
model-G.1	2	82	5percent	57342	798	27		124
model-G.1	2	83	5percent	57352	799	27		124
model-G.1	2	84	5percent	57360	799	27		124
model-G.1	2	85	5percent	57374	799	27		124
model-G.1	2	86	5percent	57402	799	27		124
model-G.1	2	87	5percent	57426	800	27		124
model-G.1	2	88	5percent	57444	800	27		124
model-G.1	2	89	5percent	57456	800	27		124
model-G.1	2	90	5percent	57484	800	27		124
model-G.1	2	91	5percent	57506	801	27		124
model-G.1	2	92	5percent	57516	801	27		124
model-G.1	2	93	5percent	57551	801	27		124
model-G.1	2	94	5percent	57582	802	27		124
model-G.1	2	95	5percent	57641	803	27		124
model-G.1	2	96	5percent	57692	803	27		124
model-G.1	2	97	5percent	57732	804	27		124
model-G.1	2	98	5percent	57774	804	27		124
model-G.1	2	99	5percent	57868	806	27		124
model-G.1	2	100	5percent	58146	810	27		124
model-G.1	2	1	open	84377	1676	17		0
model-G.1	2	2	open	84787	1684	17		0
model-G.1	2	3	open	85077	1690	17		0
model-G.1	2	4	open	85422	1697	17		0
model-G.1	2	5	open	85526	1699	17		0
model-G.1	2	6	open	85615	1700	17		0
model-G.1	2	7	open	85702	1702	17		0
model-G.1	2	8	open	85933	1707	17		0
model-G.1	2	9	open	86038	1709	17		0
model-G.1	2	10	open	86108	1710	17		0
model-G.1	2	11	open	86191	1712	17		0
model-G.1	2	12	open	86329	1715	17		0
model-G.1	2	13	open	86416	1716	17		0
model-G.1	2	14	open	86469	1717	17		0
model-G.1	2	15	open	86552	1719	17		0
model-G.1	2	16	open	86620	1720	17		0
model-G.1	2	17	open	86736	1723	17		0
model-G.1	2	18	open	86829	1725	17		0
model-G.1	2	19	open	86935	1727	17		0
model-G.1	2	20	open	86971	1728	17		0
model-G.1	2	21	open	87045	1729	17		0
model-G.1	2	22	open	87166	1731	17		0
model-G.1	2	23	open	87229	1733	17		0
model-G.1	2	24	open	87270	1733	17		0
model-G.1	2	25	open	87294	1734	17		0
model-G.1	2	26	open	87348	1735	18		0
model-G.1	2	27	open	87392	1736	18		0
model-G.1	2	28	open	87442	1737	18		0
model-G.1	2	29	open	87493	1738	18		0
model-G.1	2	30	open	87566	1739	18		0
model-G.1	2	31	open	87609	1740	18		0
model-G.1	2	32	open	87636	1741	18		0
model-G.1	2	33	open	87717	1742	18		0
model-G.1	2	34	open	87735	1743	18		0
model-G.1	2	35	open	87776	1744	18		0
model-G.1	2	36	open	87805	1744	18		0
model-G.1	2	37	open	87859	1745	18		0
model-G.1	2	38	open	87965	1747	18		0
model-G.1	2	39	open	88023	1749	18		0
model-G.1	2	40	open	88100	1750	18		0
model-G.1	2	41	open	88136	1751	18		0
model-G.1	2	42	open	88182	1752	18		0
model-G.1	2	43	open	88222	1753	18		0
model-G.1	2	44	open	88252	1753	18		0
model-G.1	2	45	open	88278	1754	18		0
model-G.1	2	46	open	88335	1755	18		0
model-G.1	2	47	open	88369	1755	18		0
model-G.1	2	48	open	88387	1756	18		0
model-G.1	2	49	open	88415	1756	18		0
model-G.1	2	50	open	88442	1757	18	1	0
model-G.1	2	51	open	88493	1758	18		0
model-G.1	2	52	open	88532	1759	18		0
model-G.1	2	53	open	88591	1760	18		0
model-G.1	2	54	open	88640	1761	18		0
model-G.1	2	55	open	88666	1761	18		0
model-G.1	2	56	open	88714	1762	18		0
model-G.1	2	57	open	88791	1764	18		0
model-G.1	2	58	open	88830	1765	18		0
model-G.1	2	59	open	88851	1765	18		0
model-G.1	2	60	open	88900	1766	18		0
model-G.1	2	61	open	88952	1767	18		0
model-G.1	2	62	open	88976	1768	18		0
model-G.1	2	63	open	89037	1769	18		0
model-G.1	2	64	open	89097	1770	18		0
model-G.1	2	65	open	89144	1771	18		0
model-G.1	2	66	open	89150	1771	18		0
model-G.1	2	67	open	89179	1772	18		0
model-G.1	2	68	open	89223	1772	18		0
model-G.1	2	69	open	89315	1774	18		0
model-G.1	2	70	open	89339	1775	18		0
model-G.1	2	71	open	89381	1776	18		0
model-G.1	2	72	open	89419	1776	18		0
model-G.1	2	73	open	89442	1777	18		0
model-G.1	2	74	open	89478	1778	18		0
model-G.1	2	75	open	89539	1779	18		0
model-G.1	2	76	open	89563	1779	18		0
model-G.1	2	77	open	89593	1780	18		0
model-G.1	2	78	open	89689	1782	18		0
model-G.1	2	79	open	89754	1783	18		0
model-G.1	2	80	open	89810	1784	18		0
model-G.1	2	81	open	89876	1786	18		0
model-G.1	2	82	open	89969	1787	18		0
model-G.1	2	83	open	90043	1789	18		0
model-G.1	2	84	open	90076	1790	18		0
model-G.1	2	85	open	90131	1791	18		0
model-G.1	2	86	open	90248	1793	18		0
model-G.1	2	87	open	90290	1794	19		0
model-G.1	2	88	open	90418	1796	19		0
model-G.1	2	89	open	90479	1798	19		0
model-G.1	2	90	open	90544	1799	19		0
model-G.1	2	91	open	90657	1801	19		0
model-G.1	2	92	open	90881	1806	19		0
model-G.1	2	93	open	90992	1808	19		0
model-G.1	2	94	open	91085	1810	19		0
model-G.1	2	95	open	91238	1813	19		0
model-G.1	2	96	open	91421	1816	19		0
model-G.1	2	97	open	91532	1819	19		0
model-G.1	2	98	open	91773	1823	19		0
model-G.1	2	99	open	91993	1828	19		0
model-G.1	2	100	open	92684	1842	19		0

## Sheet: G.2
team	round	quantile	intervention	cumu_infections	cumu_deaths	peak_hosp	prob_outbreak	days_closed
model-G.2	2	1	closed	8174	79	1		184
model-G.2	2	2	closed	8406	81	1		184
model-G.2	2	3	closed	8638	82	1		184
model-G.2	2	4	closed	8773	82	1		184
model-G.2	2	5	closed	8908	83	1		184
model-G.2	2	6	closed	9024	84	1		184
model-G.2	2	7	closed	9141	84	1		184
model-G.2	2	8	closed	9753	87	1		184
model-G.2	2	9	closed	10365	90	1		184
model-G.2	2	10	closed	10899	93	1		184
model-G.2	2	11	closed	11432	96	1		184
model-G.2	2	12	closed	12225	99	1		184
model-G.2	2	13	closed	13018	103	1		184
model-G.2	2	14	closed	13446	106	1		184
model-G.2	2	15	closed	13875	108	1		184
model-G.2	2	16	closed	14054	109	1		184
model-G.2	2	17	closed	14232	110	1		184
model-G.2	2	18	closed	14529	111	1		184
model-G.2	2	19	closed	14825	113	1		184
model-G.2	2	20	closed	14875	113	1		184
model-G.2	2	21	closed	14925	113	1		184
model-G.2	2	22	closed	15208	114	1		184
model-G.2	2	23	closed	15491	116	1		184
model-G.2	2	24	closed	16001	119	1		184
model-G.2	2	25	closed	16511	121	1		184
model-G.2	2	26	closed	16541	121	1		184
model-G.2	2	27	closed	16572	121	1		184
model-G.2	2	28	closed	16601	122	1		184
model-G.2	2	29	closed	16629	122	1		184
model-G.2	2	30	closed	16724	122	1		184
model-G.2	2	31	closed	16818	123	1		184
model-G.2	2	32	closed	17564	127	1		184
model-G.2	2	33	closed	18310	130	1		184
model-G.2	2	34	closed	18567	132	1		184
model-G.2	2	35	closed	18823	133	1		184
model-G.2	2	36	closed	19074	134	1		184
model-G.2	2	37	closed	19325	136	1		184
model-G.2	2	38	closed	19773	138	1		184
model-G.2	2	39	closed	20220	140	1		184
model-G.2	2	40	closed	20436	142	1		184
model-G.2	2	41	closed	20651	143	1		184
model-G.2	2	42	closed	20704	143	1		184
model-G.2	2	43	closed	20757	143	1		184
model-G.2	2	44	closed	20788	143	1		184
model-G.2	2	45	closed	20818	144	1		184
model-G.2	2	46	closed	20840	144	1		184
model-G.2	2	47	closed	20861	144	1		184
model-G.2	2	48	closed	20902	144	1		184
model-G.2	2	49	closed	20944	144	1		184
model-G.2	2	50	closed	21198	146	1	0	184
model-G.2	2	51	closed	21453	147	1		184
model-G.2	2	52	closed	21467	147	1		184
model-G.2	2	53	closed	21482	147	1		184
model-G.2	2	54	closed	22118	151	1		184
model-G.2	2	55	closed	22755	154	1		184
model-G.2	2	56	closed	22814	154	1		184
model-G.2	2	57	closed	22873	155	1		184
model-G.2	2	58	closed	23045	156	1		184
model-G.2	2	59	closed	23218	157	1		184
model-G.2	2	60	closed	23261	157	1		184
model-G.2	2	61	closed	23303	157	1		184
model-G.2	2	62	closed	23669	159	1		184
model-G.2	2	63	closed	24034	161	1		184
model-G.2	2	64	closed	24674	165	1		184
model-G.2	2	65	closed	25314	168	1		184
model-G.2	2	66	closed	25591	170	1		184
model-G.2	2	67	closed	25868	171	1		184
model-G.2	2	68	closed	26437	175	1		184
model-G.2	2	69	closed	27006	178	1		184
model-G.2	2	70	closed	27079	178	1		184
model-G.2	2	71	closed	27153	179	1		184
model-G.2	2	72	closed	27202	179	1		184
model-G.2	2	73	closed	27251	179	1		184
model-G.2	2	74	closed	27990	183	1		184
model-G.2	2	75	closed	28729	188	1		184
model-G.2	2	76	closed	28883	189	1		184
model-G.2	2	77	closed	29037	190	1		184
model-G.2	2	78	closed	29386	192	1		184
model-G.2	2	79	closed	29735	194	1		184
model-G.2	2	80	closed	30285	197	1		184
model-G.2	2	81	closed	30836	200	1		184
model-G.2	2	82	closed	30849	200	1		184
model-G.2	2	83	closed	30863	200	1		184
model-G.2	2	84	closed	31083	202	1		184
model-G.2	2	85	closed	31303	203	1		184
model-G.2	2	86	closed	31625	205	1		184
model-G.2	2	87	closed	31947	207	1		184
model-G.2	2	88	closed	32065	208	1		184
model-G.2	2	89	closed	32182	208	1		184
model-G.2	2	90	closed	33093	214	1		184
model-G.2	2	91	closed	34004	219	1		184
model-G.2	2	92	closed	34101	220	1		184
model-G.2	2	93	closed	34199	221	1		184
model-G.2	2	94	closed	34429	222	1		184
model-G.2	2	95	closed	34659	224	1		184
model-G.2	2	96	closed	35746	230	1		184
model-G.2	2	97	closed	36833	237	1		184
model-G.2	2	98	closed	41351	268	1		184
model-G.2	2	99	closed	45869	298	2		184
model-G.2	2	100	closed	45869	298	2		184
model-G.2	2	1	2weeks	55973	360	15		170
model-G.2	2	2	2weeks	56052	361	15		170
model-G.2	2	3	2weeks	56082	361	15		170
model-G.2	2	4	2weeks	56127	361	15		170
model-G.2	2	5	2weeks	56136	361	15		170
model-G.2	2	6	2weeks	56155	361	16		170
model-G.2	2	7	2weeks	56173	361	16		170
model-G.2	2	8	2weeks	56184	362	16		170
model-G.2	2	9	2weeks	56200	362	16		170
model-G.2	2	10	2weeks	56213	362	16		170
model-G.2	2	11	2weeks	56221	362	16		170
model-G.2	2	12	2weeks	56237	362	16		170
model-G.2	2	13	2weeks	56246	362	16		170
model-G.2	2	14	2weeks	56252	362	16		170
model-G.2	2	15	2weeks	56262	362	16		170
model-G.2	2	16	2weeks	56273	362	16		170
model-G.2	2	17	2weeks	56282	362	16		170
model-G.2	2	18	2weeks	56294	362	16		170
model-G.2	2	19	2weeks	56299	362	16		170
model-G.2	2	20	2weeks	56309	362	16		170
model-G.2	2	21	2weeks	56312	362	16		170
model-G.2	2	22	2weeks	56323	362	16		170
model-G.2	2	23	2weeks	56333	363	16		170
model-G.2	2	24	2weeks	56338	363	16		170
model-G.2	2	25	2weeks	56342	363	16		170
model-G.2	2	26	2weeks	56351	363	16		170
model-G.2	2	27	2weeks	56357	363	16		170
model-G.2	2	28	2weeks	56366	363	16		170
model-G.2	2	29	2weeks	56375	363	16		170
model-G.2	2	30	2weeks	56383	363	16		170
model-G.2	2	31	2weeks	56390	363	16		170
model-G.2	2	32	2weeks	56401	363	16		170
model-G.2	2	33	2weeks	56404	363	16		170
model-G.2	2	34	2weeks	56413	363	16		170
model-G.2	2	35	2weeks	56422	363	16		170
model-G.2	2	36	2weeks	56425	363	16		170
model-G.2	2	37	2weeks	56428	363	16		170
model-G.2	2	38	2weeks	56435	363	16		170
model-G.2	2	39	2weeks	56439	363	16		170
model-G.2	2	40	2weeks	56446	363	16		170
model-G.2	2	41	2weeks	56451	363	16		170
model-G.2	2	42	2weeks	56456	363	16		170
model-G.2	2	43	2weeks	56463	363	16		170
model-G.2	2	44	2weeks	56467	363	16		170
model-G.2	2	45	2weeks	56474	364	16		170
model-G.2	2	46	2weeks	56478	364	16		170
model-G.2	2	47	2weeks	56482	364	16		170
model-G.2	2	48	2weeks	56489	364	16		170
model-G.2	2	49	2weeks	56498	364	16		170
model-G.2	2	50	2weeks	56506	364	16	1	170
model-G.2	2	51	2weeks	56520	364	16		170
model-G.2	2	52	2weeks	56532	364	16		170
model-G.2	2	53	2weeks	56537	364	16		170
model-G.2	2	54	2weeks	56544	364	16		170
model-G.2	2	55	2weeks	56550	364	16		170
model-G.2	2	56	2weeks	56554	364	16		170
model-G.2	2	57	2weeks	56561	364	16		170
model-G.2	2	58	2weeks	56564	364	16		170
model-G.2	2	59	2weeks	56573	364	16		170
model-G.2	2	60	2weeks	56581	364	16		170
model-G.2	2	61	2weeks	56588	364	16		170
model-G.2	2	62	2weeks	56594	364	16		170
model-G.2	2	63	2weeks	56598	364	16		170
model-G.2	2	64	2weeks	56606	364	16		170
model-G.2	2	65	2weeks	56614	364	16		170
model-G.2	2	66	2weeks	56617	364	16		170
model-G.2	2	67	2weeks	56619	364	16		170
model-G.2	2	68	2weeks	56625	365	16		170
model-G.2	2	69	2weeks	56630	365	16		170
model-G.2	2	70	2weeks	56637	365	16		170
model-G.2	2	71	2weeks	56643	365	16		170
model-G.2	2	72	2weeks	56649	365	16		170
model-G.2	2	73	2weeks	56652	365	16		170
model-G.2	2	74	2weeks	56660	365	16		170
model-G.2	2	75	2weeks	56670	365	16		170
model-G.2	2	76	2weeks	56674	365	16		170
model-G.2	2	77	2weeks	56682	365	16		170
model-G.2	2	78	2weeks	56695	365	16		170
model-G.2	2	79	2weeks	56704	365	16		170
model-G.2	2	80	2weeks	56707	365	16		170
model-G.2	2	81	2weeks	56714	365	16		170
model-G.2	2	82	2weeks	56720	365	16		170
model-G.2	2	83	2weeks	56727	365	16		170
model-G.2	2	84	2weeks	56737	365	16		170
model-G.2	2	85	2weeks	56751	365	16		170
model-G.2	2	86	2weeks	56765	365	16		170
model-G.2	2	87	2weeks	56776	366	16		170
model-G.2	2	88	2weeks	56791	366	16		170
model-G.2	2	89	2weeks	56800	366	16		170
model-G.2	2	90	2weeks	56813	366	16		170
model-G.2	2	91	2weeks	56827	366	16		170
model-G.2	2	92	2weeks	56846	366	16		170
model-G.2	2	93	2weeks	56866	366	16		170
model-G.2	2	94	2weeks	56889	366	16		170
model-G.2	2	95	2weeks	56918	366	16		170
model-G.2	2	96	2weeks	56957	367	16		170
model-G.2	2	97	2weeks	56971	367	16		170
model-G.2	2	98	2weeks	57012	367	16		170
model-G.2	2	99	2weeks	57113	368	16		170
model-G.2	2	100	2weeks	57325	369	16		170
model-G.2	2	1	5percent	8174	79	1		184
model-G.2	2	2	5percent	8406	81	1		184
model-G.2	2	3	5percent	8638	82	1		184
model-G.2	2	4	5percent	8773	82	1		184
model-G.2	2	5	5percent	8908	83	1		184
model-G.2	2	6	5percent	9024	84	1		184
model-G.2	2	7	5percent	9141	84	1		184
model-G.2	2	8	5percent	9753	87	1		184
model-G.2	2	9	5percent	10365	90	1		184
model-G.2	2	10	5percent	10899	93	1		184
model-G.2	2	11	5percent	11432	96	1		184
model-G.2	2	12	5percent	12225	99	1		184
model-G.2	2	13	5percent	13018	103	1		184
model-G.2	2	14	5percent	13446	106	1		184
model-G.2	2	15	5percent	13875	108	1		184
model-G.2	2	16	5percent	14054	109	1		184
model-G.2	2	17	5percent	14232	110	1		184
model-G.2	2	18	5percent	14529	111	1		184
model-G.2	2	19	5percent	14825	113	1		184
model-G.2	2	20	5percent	14875	113	1		184
model-G.2	2	21	5percent	14925	113	1		184
model-G.2	2	22	5percent	15208	114	1		184
model-G.2	2	23	5percent	15491	116	1		184
model-G.2	2	24	5percent	16001	119	1		184
model-G.2	2	25	5percent	16511	121	1		184
model-G.2	2	26	5percent	16541	121	1		184
model-G.2	2	27	5percent	16572	121	1		184
model-G.2	2	28	5percent	16601	122	1		184
model-G.2	2	29	5percent	16629	122	1		184
model-G.2	2	30	5percent	16724	122	1		184
model-G.2	2	31	5percent	16818	123	1		184
model-G.2	2	32	5percent	17564	127	1		184
model-G.2	2	33	5percent	18310	130	1		184
model-G.2	2	34	5percent	18567	132	1		184
model-G.2	2	35	5percent	18823	133	1		184
model-G.2	2	36	5percent	19074	134	1		184
model-G.2	2	37	5percent	19325	136	1		184
model-G.2	2	38	5percent	19773	138	1		184
model-G.2	2	39	5percent	20220	140	1		184
model-G.2	2	40	5percent	20436	142	1		184
model-G.2	2	41	5percent	20651	143	1		184
model-G.2	2	42	5percent	20704	143	1		184
model-G.2	2	43	5percent	20757	143	1		184
model-G.2	2	44	5percent	20788	143	1		184
model-G.2	2	45	5percent	20818	144	1		184
model-G.2	2	46	5percent	20840	144	1		184
model-G.2	2	47	5percent	20861	144	1		184
model-G.2	2	48	5percent	20902	144	1		184
model-G.2	2	49	5percent	20944	144	1		184
model-G.2	2	50	5percent	21198	146	1	0	184
model-G.2	2	51	5percent	21453	147	1		184
model-G.2	2	52	5percent	21467	147	1		184
model-G.2	2	53	5percent	21482	147	1		184
model-G.2	2	54	5percent	22118	151	1		184
model-G.2	2	55	5percent	22755	154	1		184
model-G.2	2	56	5percent	22814	154	1		184
model-G.2	2	57	5percent	22873	155	1		184
model-G.2	2	58	5percent	23045	156	1		184
model-G.2	2	59	5percent	23218	157	1		184
model-G.2	2	60	5percent	23261	157	1		184
model-G.2	2	61	5percent	23303	157	1		184
model-G.2	2	62	5percent	23669	159	1		184
model-G.2	2	63	5percent	24034	161	1		184
model-G.2	2	64	5percent	24674	165	1		184
model-G.2	2	65	5percent	25314	168	1		184
model-G.2	2	66	5percent	25591	170	1		184
model-G.2	2	67	5percent	25868	171	1		184
model-G.2	2	68	5percent	26437	175	1		184
model-G.2	2	69	5percent	27006	178	1		184
model-G.2	2	70	5percent	27079	178	1		184
model-G.2	2	71	5percent	27153	179	1		184
model-G.2	2	72	5percent	27202	179	1		184
model-G.2	2	73	5percent	27251	179	1		184
model-G.2	2	74	5percent	27990	183	1		184
model-G.2	2	75	5percent	28729	188	1		184
model-G.2	2	76	5percent	28883	189	1		184
model-G.2	2	77	5percent	29037	190	1		184
model-G.2	2	78	5percent	29386	192	1		184
model-G.2	2	79	5percent	29735	194	1		184
model-G.2	2	80	5percent	30285	197	1		184
model-G.2	2	81	5percent	30836	200	1		184
model-G.2	2	82	5percent	30849	200	1		184
model-G.2	2	83	5percent	30863	200	1		184
model-G.2	2	84	5percent	31083	202	1		184
model-G.2	2	85	5percent	31303	203	1		184
model-G.2	2	86	5percent	31625	205	1		184
model-G.2	2	87	5percent	31947	207	1		184
model-G.2	2	88	5percent	32065	208	1		184
model-G.2	2	89	5percent	32182	208	1		184
model-G.2	2	90	5percent	33093	214	1		184
model-G.2	2	91	5percent	34004	219	1		184
model-G.2	2	92	5percent	34101	220	1		184
model-G.2	2	93	5percent	34199	221	1		184
model-G.2	2	94	5percent	34429	222	1		184
model-G.2	2	95	5percent	34659	224	1		184
model-G.2	2	96	5percent	35746	230	1		184
model-G.2	2	97	5percent	36833	237	1		184
model-G.2	2	98	5percent	41351	268	1		184
model-G.2	2	99	5percent	45869	298	2		184
model-G.2	2	100	5percent	45869	298	2		184
model-G.2	2	1	open	94106	1220	11		0
model-G.2	2	2	open	94300	1223	11		0
model-G.2	2	3	open	94606	1227	11		0
model-G.2	2	4	open	94887	1231	11		0
model-G.2	2	5	open	95046	1233	11		0
model-G.2	2	6	open	95242	1235	12		0
model-G.2	2	7	open	95358	1237	12		0
model-G.2	2	8	open	95489	1239	12		0
model-G.2	2	9	open	95617	1240	12		0
model-G.2	2	10	open	95681	1241	12		0
model-G.2	2	11	open	95796	1243	12		0
model-G.2	2	12	open	95893	1244	12		0
model-G.2	2	13	open	95980	1245	12		0
model-G.2	2	14	open	96033	1246	12		0
model-G.2	2	15	open	96067	1246	12		0
model-G.2	2	16	open	96122	1247	12		0
model-G.2	2	17	open	96161	1247	12		0
model-G.2	2	18	open	96199	1248	12		0
model-G.2	2	19	open	96279	1249	12		0
model-G.2	2	20	open	96322	1249	12		0
model-G.2	2	21	open	96385	1250	12		0
model-G.2	2	22	open	96482	1252	12		0
model-G.2	2	23	open	96522	1252	12		0
model-G.2	2	24	open	96538	1252	12		0
model-G.2	2	25	open	96581	1253	12		0
model-G.2	2	26	open	96603	1253	12		0
model-G.2	2	27	open	96661	1254	12		0
model-G.2	2	28	open	96714	1255	12		0
model-G.2	2	29	open	96736	1255	12		0
model-G.2	2	30	open	96774	1255	12		0
model-G.2	2	31	open	96823	1256	12		0
model-G.2	2	32	open	96860	1257	12		0
model-G.2	2	33	open	96897	1257	12		0
model-G.2	2	34	open	96911	1257	12		0
model-G.2	2	35	open	96955	1258	12		0
model-G.2	2	36	open	96990	1258	12		0
model-G.2	2	37	open	97009	1258	12		0
model-G.2	2	38	open	97032	1259	12		0
model-G.2	2	39	open	97062	1259	12		0
model-G.2	2	40	open	97089	1260	12		0
model-G.2	2	41	open	97105	1260	12		0
model-G.2	2	42	open	97132	1260	12		0
model-G.2	2	43	open	97197	1261	12		0
model-G.2	2	44	open	97279	1262	12		0
model-G.2	2	45	open	97315	1263	12		0
model-G.2	2	46	open	97371	1263	12		0
model-G.2	2	47	open	97388	1263	12		0
model-G.2	2	48	open	97432	1264	12		0
model-G.2	2	49	open	97455	1264	12		0
model-G.2	2	50	open	97488	1265	12	1	0
model-G.2	2	51	open	97516	1265	12		0
model-G.2	2	52	open	97544	1265	12		0
model-G.2	2	53	open	97557	1266	12		0
model-G.2	2	54	open	97601	1266	12		0
model-G.2	2	55	open	97648	1267	12		0
model-G.2	2	56	open	97667	1267	12		0
model-G.2	2	57	open	97692	1267	12		0
model-G.2	2	58	open	97733	1268	12		0
model-G.2	2	59	open	97757	1268	12		0
model-G.2	2	60	open	97814	1269	12		0
model-G.2	2	61	open	97832	1269	12		0
model-G.2	2	62	open	97873	1270	12		0
model-G.2	2	63	open	97908	1270	12		0
model-G.2	2	64	open	97954	1271	12		0
model-G.2	2	65	open	98004	1272	12		0
model-G.2	2	66	open	98026	1272	12		0
model-G.2	2	67	open	98054	1272	12		0
model-G.2	2	68	open	98084	1273	12		0
model-G.2	2	69	open	98137	1273	12		0
model-G.2	2	70	open	98176	1274	12		0
model-G.2	2	71	open	98198	1274	12		0
model-G.2	2	72	open	98226	1274	12		0
model-G.2	2	73	open	98249	1275	12		0
model-G.2	2	74	open	98309	1276	12		0
model-G.2	2	75	open	98331	1276	12		0
model-G.2	2	76	open	98379	1276	12		0
model-G.2	2	77	open	98412	1277	12		0
model-G.2	2	78	open	98461	1278	12		0
model-G.2	2	79	open	98510	1278	12		0
model-G.2	2	80	open	98557	1279	12		0
model-G.2	2	81	open	98582	1279	12		0
model-G.2	2	82	open	98645	1280	12		0
model-G.2	2	83	open	98736	1281	12		0
model-G.2	2	84	open	98791	1282	12		0
model-G.2	2	85	open	98899	1283	12		0
model-G.2	2	86	open	98953	1284	12		0
model-G.2	2	87	open	99029	1285	12		0
model-G.2	2	88	open	99114	1286	12		0
model-G.2	2	89	open	99197	1287	12		0
model-G.2	2	90	open	99331	1289	12		0
model-G.2	2	91	open	99424	1290	12		0
model-G.2	2	92	open	99528	1291	12		0
model-G.2	2	93	open	99661	1293	12		0
model-G.2	2	94	open	99809	1295	12		0
model-G.2	2	95	open	99937	1297	12		0
model-G.2	2	96	open	100088	1299	12		0
model-G.2	2	97	open	100379	1303	12		0
model-G.2	2	98	open	100741	1307	12		0
model-G.2	2	99	open	101223	1314	13		0
model-G.2	2	100	open	102331	1328	13		0

## Sheet: H
team	round	quantile	intervention	cumu_infections	cumu_deaths	peak_hosp	prob_outbreak	days_closed
model-H	2	1	closed	1803	30	32	5.84e-05	184
model-H	2	2	closed	1914	33	33	0.000165642	184
model-H	2	3	closed	2023	35	34	0.000364449	184
model-H	2	4	closed	2216	36	35	0.000821083	184
model-H	2	5	closed	2327	37	36	0.00169751	184
model-H	2	6	closed	2384	38	36	0.00317138	184
model-H	2	7	closed	2432	39	37	0.00381039	184
model-H	2	8	closed	2464	39	38	0.00414104	184
model-H	2	9	closed	2525	40	38	0.00448597	184
model-H	2	10	closed	2615	41	39	0.0048811	184
model-H	2	11	closed	2705	41	39	0.00672408	184
model-H	2	12	closed	2804	42	40	0.00859361	184
model-H	2	13	closed	2905	43	40	0.010979	184
model-H	2	14	closed	2991	43	40	0.0133521	184
model-H	2	15	closed	3071	44	41	0.0155981	184
model-H	2	16	closed	3133	44	41	0.0178746	184
model-H	2	17	closed	3199	45	41	0.0212205	184
model-H	2	18	closed	3270	45	42	0.0223765	184
model-H	2	19	closed	3327	45	42	0.0239029	184
model-H	2	20	closed	3379	46	42	0.0251044	184
model-H	2	21	closed	3420	46	43	0.0267919	184
model-H	2	22	closed	3451	46	43	0.0282604	184
model-H	2	23	closed	3471	47	43	0.0310803	184
model-H	2	24	closed	3507	47	44	0.034906	184
model-H	2	25	closed	3525	47	44	0.039446	184
model-H	2	26	closed	3546	48	44	0.0436564	184
model-H	2	27	closed	3567	48	44	0.0483265	184
model-H	2	28	closed	3588	48	45	0.0524206	184
model-H	2	29	closed	3608	49	45	0.0569202	184
model-H	2	30	closed	3631	49	45	0.0610863	184
model-H	2	31	closed	3646	49	45	0.06433	184
model-H	2	32	closed	3663	50	46	0.0693582	184
model-H	2	33	closed	3677	50	46	0.0732961	184
model-H	2	34	closed	3691	50	46	0.0794626	184
model-H	2	35	closed	3704	50	46	0.085128	184
model-H	2	36	closed	3716	51	47	0.0912116	184
model-H	2	37	closed	3725	51	47	0.0976826	184
model-H	2	38	closed	3740	51	47	0.103249	184
model-H	2	39	closed	3749	52	47	0.110205	184
model-H	2	40	closed	3759	52	48	0.115324	184
model-H	2	41	closed	3768	52	48	0.119934	184
model-H	2	42	closed	3777	52	48	0.125564	184
model-H	2	43	closed	3786	53	48	0.129399	184
model-H	2	44	closed	3796	53	49	0.132712	184
model-H	2	45	closed	3804	53	49	0.137775	184
model-H	2	46	closed	3814	54	49	0.141019	184
model-H	2	47	closed	3824	54	49	0.144437	184
model-H	2	48	closed	3831	54	50	0.149049	184
model-H	2	49	closed	3838	55	50	0.153846	184
model-H	2	50	closed	3845	55	50	0.157595	184
model-H	2	51	closed	3851	55	51	0.161002	184
model-H	2	52	closed	3859	55	51	0.165136	184
model-H	2	53	closed	3866	56	51	0.16687	184
model-H	2	54	closed	3874	56	51	0.16687	184
model-H	2	55	closed	3881	56	51	0.171644	184
model-H	2	56	closed	3889	57	52	0.174945	184
model-H	2	57	closed	3896	57	52	0.178497	184
model-H	2	58	closed	3904	57	52	0.180713	184
model-H	2	59	closed	3913	57	52	0.184636	184
model-H	2	60	closed	3922	58	53	0.186895	184
model-H	2	61	closed	3930	58	53	0.19058	184
model-H	2	62	closed	3939	58	53	0.196696	184
model-H	2	63	closed	3947	59	54	0.202436	184
model-H	2	64	closed	3956	59	54	0.208127	184
model-H	2	65	closed	3963	59	54	0.216173	184
model-H	2	66	closed	3973	59	54	0.223546	184
model-H	2	67	closed	3985	60	55	0.230702	184
model-H	2	68	closed	3997	60	55	0.234969	184
model-H	2	69	closed	4010	60	55	0.243068	184
model-H	2	70	closed	4021	61	56	0.252863	184
model-H	2	71	closed	4030	61	56	0.264253	184
model-H	2	72	closed	4046	62	56	0.274543	184
model-H	2	73	closed	4061	62	57	0.28811	184
model-H	2	74	closed	4074	62	57	0.302664	184
model-H	2	75	closed	4090	63	57	0.314487	184
model-H	2	76	closed	4106	63	58	0.329495	184
model-H	2	77	closed	4117	63	58	0.342149	184
model-H	2	78	closed	4129	64	58	0.355625	184
model-H	2	79	closed	4148	64	59	0.370288	184
model-H	2	80	closed	4165	65	60	0.382698	184
model-H	2	81	closed	4179	65	60	0.400176	184
model-H	2	82	closed	4206	66	61	0.418904	184
model-H	2	83	closed	4225	66	61	0.441474	184
model-H	2	84	closed	4241	67	62	0.471632	184
model-H	2	85	closed	4260	67	63	0.49543	184
model-H	2	86	closed	4283	68	63	0.524768	184
model-H	2	87	closed	4312	68	64	0.552313	184
model-H	2	88	closed	4337	69	65	0.575466	184
model-H	2	89	closed	4358	70	66	0.599719	184
model-H	2	90	closed	4384	71	67	0.631604	184
model-H	2	91	closed	4408	71	68	0.668537	184
model-H	2	92	closed	4444	72	70	0.704331	184
model-H	2	93	closed	4471	73	71	0.746784	184
model-H	2	94	closed	4513	74	73	0.791328	184
model-H	2	95	closed	4549	76	74	0.842908	184
model-H	2	96	closed	4584	77	77	0.901998	184
model-H	2	97	closed	4623	79	82	0.963478	184
model-H	2	98	closed	4669	82	86	0.989558	184
model-H	2	99	closed	4716	86	96	0.997934	184
model-H	2	1	2weeks	2579	35	11	0.0050892	26
model-H	2	2	2weeks	2983	38	13	0.0297691	29
model-H	2	3	2weeks	3250	41	16	0.101259	32
model-H	2	4	2weeks	3504	42	18	0.182925	35
model-H	2	5	2weeks	3674	44	20	0.307636	38
model-H	2	6	2weeks	3824	46	22	0.599597	41
model-H	2	7	2weeks	3981	47	25	0.816841	43
model-H	2	8	2weeks	4194	49	28	0.942048	44
model-H	2	9	2weeks	4387	50	30	0.987445	47
model-H	2	10	2weeks	4541	52	33	0.996942	49
model-H	2	11	2weeks	4718	53	36	0.999085	51
model-H	2	12	2weeks	4959	54	38	0.999559	52
model-H	2	13	2weeks	5199	55	39	0.999814	54
model-H	2	14	2weeks	5461	56	41	0.999927	55
model-H	2	15	2weeks	5868	57	43	0.999981	57
model-H	2	16	2weeks	6357	58	46	0.999995	58
model-H	2	17	2weeks	6751	59	48	0.999998	60
model-H	2	18	2weeks	7054	60	51	1	61
model-H	2	19	2weeks	7519	61	53	1	63
model-H	2	20	2weeks	7915	62	56	1	64
model-H	2	21	2weeks	8360	64	59	1	65
model-H	2	22	2weeks	8697	65	61	1	66
model-H	2	23	2weeks	9110	66	63	1	67
model-H	2	24	2weeks	9555	67	67	1	68
model-H	2	25	2weeks	9865	68	70	1	69
model-H	2	26	2weeks	10287	69	74	1	70
model-H	2	27	2weeks	10681	70	76	1	71
model-H	2	28	2weeks	11067	71	79	1	72
model-H	2	29	2weeks	11512	72	82	1	73
model-H	2	30	2weeks	11921	73	88	1	74
model-H	2	31	2weeks	12335	74	92	1	75
model-H	2	32	2weeks	12718	75	97	1	76
model-H	2	33	2weeks	13169	76	102	1	77
model-H	2	34	2weeks	13822	78	108	1	78
model-H	2	35	2weeks	14353	80	113	1	78
model-H	2	36	2weeks	14891	81	116	1	79
model-H	2	37	2weeks	15407	82	121	1	80
model-H	2	38	2weeks	16098	84	127	1	81
model-H	2	39	2weeks	16525	85	131	1	82
model-H	2	40	2weeks	17113	87	135	1	83
model-H	2	41	2weeks	17706	88	140	1	84
model-H	2	42	2weeks	18250	89	145	1	85
model-H	2	43	2weeks	18701	91	148	1	86
model-H	2	44	2weeks	19328	93	151	1	87
model-H	2	45	2weeks	19810	95	155	1	88
model-H	2	46	2weeks	20469	98	158	1	89
model-H	2	47	2weeks	20952	99	161	1	90
model-H	2	48	2weeks	21353	101	164	1	91
model-H	2	49	2weeks	21763	103	167	1	92
model-H	2	50	2weeks	22221	105	171	1	93
model-H	2	51	2weeks	22681	107	173	1	93
model-H	2	52	2weeks	23197	108	175	1	94
model-H	2	53	2weeks	23569	110	178	1	96
model-H	2	54	2weeks	23861	112	181	1	97
model-H	2	55	2weeks	24443	115	183	1	98
model-H	2	56	2weeks	24869	118	185	1	99
model-H	2	57	2weeks	25294	120	188	1	100
model-H	2	58	2weeks	25699	122	190	1	101
model-H	2	59	2weeks	26098	124	192	1	102
model-H	2	60	2weeks	26477	127	194	1	103
model-H	2	61	2weeks	26818	129	196	1	104
model-H	2	62	2weeks	27044	131	198	1	106
model-H	2	63	2weeks	27470	134	200	1	107
model-H	2	64	2weeks	27710	136	202	1	108
model-H	2	65	2weeks	28014	138	204	1	109
model-H	2	66	2weeks	28274	141	206	1	110
model-H	2	67	2weeks	28605	143	208	1	111
model-H	2	68	2weeks	28966	146	210	1	112
model-H	2	69	2weeks	29312	148	212	1	113
model-H	2	70	2weeks	29623	150	214	1	115
model-H	2	71	2weeks	29917	153	217	1	117
model-H	2	72	2weeks	30274	156	219	1	118
model-H	2	73	2weeks	30681	160	221	1	119
model-H	2	74	2weeks	30903	163	224	1	121
model-H	2	75	2weeks	31262	167	226	1	122
model-H	2	76	2weeks	31513	170	228	1	124
model-H	2	77	2weeks	31783	175	230	1	126
model-H	2	78	2weeks	32035	178	232	1	127
model-H	2	79	2weeks	32401	181	234	1	129
model-H	2	80	2weeks	32646	185	237	1	130
model-H	2	81	2weeks	33039	188	239	1	132
model-H	2	82	2weeks	33314	193	242	1	134
model-H	2	83	2weeks	33631	196	245	1	136
model-H	2	84	2weeks	33970	200	248	1	137
model-H	2	85	2weeks	34277	204	250	1	140
model-H	2	86	2weeks	34551	211	252	1	143
model-H	2	87	2weeks	34998	216	255	1	146
model-H	2	88	2weeks	35518	223	257	1	148
model-H	2	89	2weeks	36007	227	260	1	151
model-H	2	90	2weeks	36415	235	264	1	153
model-H	2	91	2weeks	36751	243	268	1	157
model-H	2	92	2weeks	37381	251	272	1	161
model-H	2	93	2weeks	38004	262	279	1	165
model-H	2	94	2weeks	38682	271	285	1	168
model-H	2	95	2weeks	39362	282	296	1	173
model-H	2	96	2weeks	40183	296	309	1	179
model-H	2	97	2weeks	40917	316	324	1	184
model-H	2	98	2weeks	42076	342	342	1	184
model-H	2	99	2weeks	43515	373	372	1	184
model-H	2	1	5percent	2557	35	11	0.00356852	28
model-H	2	2	5percent	2642	37	14	0.00407558	33
model-H	2	3	5percent	2735	40	16	0.00495379	38
model-H	2	4	5percent	2942	41	17	0.0191342	42
model-H	2	5	5percent	3013	43	18	0.0236328	46
model-H	2	6	5percent	3078	44	19	0.0265936	49
model-H	2	7	5percent	3182	45	20	0.0518014	53
model-H	2	8	5percent	3343	46	22	0.0847434	56
model-H	2	9	5percent	3450	46	23	0.117727	61
model-H	2	10	5percent	3586	47	24	0.140756	64
model-H	2	11	5percent	3703	48	25	0.173882	69
model-H	2	12	5percent	3802	48	26	0.222995	73
model-H	2	13	5percent	3873	49	27	0.269244	75
model-H	2	14	5percent	3920	49	29	0.380895	78
model-H	2	15	5percent	3973	50	30	0.477172	80
model-H	2	16	5percent	4026	50	31	0.571085	83
model-H	2	17	5percent	4092	51	33	0.671643	86
model-H	2	18	5percent	4123	51	34	0.747183	89
model-H	2	19	5percent	4174	52	35	0.816386	91
model-H	2	20	5percent	4199	53	36	0.865606	93
model-H	2	21	5percent	4229	53	37	0.9034	96
model-H	2	22	5percent	4254	54	38	0.926057	98
model-H	2	23	5percent	4293	54	39	0.953512	100
model-H	2	24	5percent	4324	55	40	0.966178	102
model-H	2	25	5percent	4354	55	41	0.97964	104
model-H	2	26	5percent	4376	56	42	0.987696	106
model-H	2	27	5percent	4404	56	43	0.992471	107
model-H	2	28	5percent	4441	57	44	0.99515	109
model-H	2	29	5percent	4467	57	45	0.997366	110
model-H	2	30	5percent	4507	58	46	0.998479	111
model-H	2	31	5percent	4557	58	47	0.999089	112
model-H	2	32	5percent	4630	58	47	0.999557	113
model-H	2	33	5percent	4716	59	48	0.999748	115
model-H	2	34	5percent	4807	59	49	0.99988	116
model-H	2	35	5percent	4909	60	50	0.999936	117
model-H	2	36	5percent	4988	60	51	0.999972	118
model-H	2	37	5percent	5093	61	52	0.999986	120
model-H	2	38	5percent	5245	61	53	0.999994	120
model-H	2	39	5percent	5398	61	54	0.999997	121
model-H	2	40	5percent	5532	62	55	0.999999	121
model-H	2	41	5percent	5649	62	56	1	122
model-H	2	42	5percent	5794	63	57	1	123
model-H	2	43	5percent	5993	63	58	1	124
model-H	2	44	5percent	6167	64	59	1	124
model-H	2	45	5percent	6320	64	60	1	125
model-H	2	46	5percent	6510	65	61	1	126
model-H	2	47	5percent	6706	65	62	1	127
model-H	2	48	5percent	6877	65	63	1	128
model-H	2	49	5percent	7113	66	65	1	128
model-H	2	50	5percent	7302	66	66	1	129
model-H	2	51	5percent	7550	67	68	1	130
model-H	2	52	5percent	7744	67	69	1	130
model-H	2	53	5percent	7912	68	71	1	131
model-H	2	54	5percent	8137	68	73	1	132
model-H	2	55	5percent	8360	69	74	1	132
model-H	2	56	5percent	8629	69	76	1	133
model-H	2	57	5percent	8935	70	78	1	134
model-H	2	58	5percent	9212	70	79	1	135
model-H	2	59	5percent	9483	71	81	1	136
model-H	2	60	5percent	9823	71	82	1	136
model-H	2	61	5percent	10028	72	84	1	137
model-H	2	62	5percent	10374	73	86	1	138
model-H	2	63	5percent	10800	73	88	1	139
model-H	2	64	5percent	11156	74	90	1	139
model-H	2	65	5percent	11333	75	92	1	140
model-H	2	66	5percent	11677	75	94	1	141
model-H	2	67	5percent	12087	76	96	1	141
model-H	2	68	5percent	12408	77	98	1	142
model-H	2	69	5percent	12799	78	100	1	142
model-H	2	70	5percent	13232	78	103	1	143
model-H	2	71	5percent	13707	80	106	1	144
model-H	2	72	5percent	14069	81	110	1	144
model-H	2	73	5percent	14648	82	114	1	145
model-H	2	74	5percent	15016	83	117	1	146
model-H	2	75	5percent	15623	84	123	1	146
model-H	2	76	5percent	16154	86	128	1	147
model-H	2	77	5percent	16635	87	133	1	147
model-H	2	78	5percent	17004	89	136	1	149
model-H	2	79	5percent	17594	90	141	1	149
model-H	2	80	5percent	18294	92	145	1	150
model-H	2	81	5percent	19101	94	150	1	151
model-H	2	82	5percent	19803	96	156	1	152
model-H	2	83	5percent	20621	98	160	1	152
model-H	2	84	5percent	21229	100	166	1	154
model-H	2	85	5percent	21796	103	172	1	155
model-H	2	86	5percent	22582	104	178	1	155
model-H	2	87	5percent	23411	107	185	1	156
model-H	2	88	5percent	24228	110	191	1	157
model-H	2	89	5percent	25054	115	198	1	159
model-H	2	90	5percent	26001	120	205	1	160
model-H	2	91	5percent	26931	127	210	1	161
model-H	2	92	5percent	27988	133	216	1	162
model-H	2	93	5percent	29132	138	224	1	163
model-H	2	94	5percent	29945	144	232	1	164
model-H	2	95	5percent	31210	152	241	1	165
model-H	2	96	5percent	32696	167	251	1	166
model-H	2	97	5percent	34181	185	261	1	169
model-H	2	98	5percent	35666	196	269	1	172
model-H	2	99	5percent	38098	227	289	1	175
model-H	2	1	open	13791	171	97	0.999965	0
model-H	2	2	open	15773	187	105	0.999999	0
model-H	2	3	open	16270	197	113	1	0
model-H	2	4	open	16875	210	121	1	0
model-H	2	5	open	19262	221	131	1	0
model-H	2	6	open	19942	233	147	1	0
model-H	2	7	open	34103	251	222	1	0
model-H	2	8	open	37983	262	251	1	0
model-H	2	9	open	39256	281	272	1	0
model-H	2	10	open	39922	302	287	1	0
model-H	2	11	open	40377	315	298	1	0
model-H	2	12	open	40755	329	309	1	0
model-H	2	13	open	40993	338	317	1	0
model-H	2	14	open	41258	350	323	1	0
model-H	2	15	open	41456	360	331	1	0
model-H	2	16	open	41617	369	338	1	0
model-H	2	17	open	41835	376	344	1	0
model-H	2	18	open	42017	383	349	1	0
model-H	2	19	open	42213	388	355	1	0
model-H	2	20	open	42418	393	360	1	0
model-H	2	21	open	42600	400	365	1	0
model-H	2	22	open	42785	405	369	1	0
model-H	2	23	open	43001	410	373	1	0
model-H	2	24	open	43218	415	376	1	0
model-H	2	25	open	43440	420	380	1	0
model-H	2	26	open	43620	424	382	1	0
model-H	2	27	open	43789	427	385	1	0
model-H	2	28	open	43994	431	388	1	0
model-H	2	29	open	44160	434	391	1	0
model-H	2	30	open	44320	436	394	1	0
model-H	2	31	open	44524	439	396	1	0
model-H	2	32	open	44683	441	398	1	0
model-H	2	33	open	44825	443	401	1	0
model-H	2	34	open	44949	446	403	1	0
model-H	2	35	open	45105	449	405	1	0
model-H	2	36	open	45269	450	407	1	0
model-H	2	37	open	45421	453	409	1	0
model-H	2	38	open	45569	455	411	1	0
model-H	2	39	open	45727	457	413	1	0
model-H	2	40	open	45917	459	415	1	0
model-H	2	41	open	46066	461	417	1	0
model-H	2	42	open	46215	463	419	1	0
model-H	2	43	open	46335	465	420	1	0
model-H	2	44	open	46458	466	422	1	0
model-H	2	45	open	46627	468	424	1	0
model-H	2	46	open	46757	470	426	1	0
model-H	2	47	open	46899	472	427	1	0
model-H	2	48	open	47035	473	429	1	0
model-H	2	49	open	47136	475	430	1	0
model-H	2	50	open	47269	476	432	1	0
model-H	2	51	open	47388	478	433	1	0
model-H	2	52	open	47540	479	435	1	0
model-H	2	53	open	47661	481	436	1	0
model-H	2	54	open	47786	483	438	1	0
model-H	2	55	open	47918	484	439	1	0
model-H	2	56	open	48088	486	441	1	0
model-H	2	57	open	48206	487	442	1	0
model-H	2	58	open	48338	488	444	1	0
model-H	2	59	open	48475	490	445	1	0
model-H	2	60	open	48605	492	447	1	0
model-H	2	61	open	48710	493	448	1	0
model-H	2	62	open	48869	495	449	1	0
model-H	2	63	open	49006	497	451	1	0
model-H	2	64	open	49129	498	453	1	0
model-H	2	65	open	49236	500	455	1	0
model-H	2	66	open	49349	502	457	1	0
model-H	2	67	open	49472	504	458	1	0
model-H	2	68	open	49597	505	460	1	0
model-H	2	69	open	49713	507	462	1	0
model-H	2	70	open	49850	509	464	1	0
model-H	2	71	open	49973	511	466	1	0
model-H	2	72	open	50090	513	468	1	0
model-H	2	73	open	50240	515	470	1	0
model-H	2	74	open	50367	517	472	1	0
model-H	2	75	open	50475	520	474	1	0
model-H	2	76	open	50637	522	476	1	0
model-H	2	77	open	50796	524	479	1	0
model-H	2	78	open	50922	527	481	1	0
model-H	2	79	open	51073	530	484	1	0
model-H	2	80	open	51272	532	486	1	0
model-H	2	81	open	51411	535	489	1	0
model-H	2	82	open	51559	539	492	1	0
model-H	2	83	open	51715	542	495	1	0
model-H	2	84	open	51902	546	498	1	0
model-H	2	85	open	52066	551	502	1	0
model-H	2	86	open	52219	555	505	1	0
model-H	2	87	open	52403	560	509	1	0
model-H	2	88	open	52605	565	514	1	0
model-H	2	89	open	52851	571	519	1	0
model-H	2	90	open	53042	579	523	1	0
model-H	2	91	open	53291	587	530	1	0
model-H	2	92	open	53528	595	538	1	0
model-H	2	93	open	53825	606	544	1	0
model-H	2	94	open	54094	615	555	1	0
model-H	2	95	open	54398	627	566	1	0
model-H	2	96	open	54750	638	579	1	0
model-H	2	97	open	55081	653	595	1	0
model-H	2	98	open	55433	677	616	1	0
model-H	2	99	open	56013	708	650	1	0

[truncated: 8 more sheets: I, J, K, L, M, N, O, P]
